# Supplementary material for: Darifenacin hydro­bromide
Source: Acta Crystallogr Sect E Struct Rep Online. 2009 May 14;65(Pt 6):o1286. doi: 10.1107/S1600536809017085 (PMC2969553; doi:10.1107/S1600536809017085)
Supplement: Supplementary file 1 [file e-65-o1286-sup1.cif]

##############################################################################
###                                                                        ###
###        Electronic paper (Acta Crystallographica Section E)             ###
###                                                                        ###
##############################################################################
#                                                                            #
# This CIF contains the data in a paper accepted for publication in Acta     #
# Crystallographica Section E. It conforms to the requirements of Notes      #
# for Authors for Section E, and has been peer reviewed under the auspices   #
# of the IUCr Commission on Journals.                                        #
#                                                                            #
# Full details of the Crystallographic Information File format               #
# are given in the paper "The Crystallographic Information File (CIF):       #
# a New Standard Archive File for Crystallography" by S. R. Hall, F. H.      #
# Allen and I. D. Brown [Acta Cryst. (1991), A47, 655-685].                  #
#                                                                            #
# The current version of the core CIF dictionary is obtainable from          #
# ftp://ftp.iucr.org/pub/cif_core.dic. The current version number is 2.4.    #
#                                                                            #
# Software is freely available for graphical display of the structure(s) in  #
# this CIF.  For information consult the CIF home page http://www.iucr.org/  #
# cif/home.html                                                              #
#                                                                            #
# This file may be used for bona fide research purposes within the           #
# scientific community so long as proper attribution is given to the journal # 
# article from which it was obtained.                                        #
#                                                                            #
##############################################################################
                                             
data_I
_audit_creation_method     SHELXL-97
_chemical_name_systematic
;
(<i>S</i>)-3-[(aminocarbonyl)diphenylmethyl]-1-[2-(2,3-dihydrobenzofuran-5-
yl)ethyl]pyrrolidinium bromide
;
_chemical_name_common
;
Darifenacin hydrobromide
;
_chemical_formula_moiety     'C28 H31 N2 O2 +, Br -'
_chemical_formula_sum     'C28 H31 Br N2 O2'
_chemical_formula_iupac     'C28 H31 N2 O2 +, Br -'
_chemical_formula_weight     507.46
_chemical_melting_point     ?
_symmetry_cell_setting     'Orthorhombic'
_symmetry_space_group_name_H-M     'P 21 21 21'
_symmetry_space_group_name_Hall     'P 2ac 2ab'
loop_
    _symmetry_equiv_pos_as_xyz
    'x, y, z'
    '-x+1/2, -y, z+1/2'
    '-x, y+1/2, -z+1/2'
    'x+1/2, -y+1/2, -z'
_cell_length_a     10.2632(7)
_cell_length_b     10.9525(8)
_cell_length_c     21.7459(16)
_cell_angle_alpha     90.00
_cell_angle_beta     90.00
_cell_angle_gamma     90.00
_cell_volume     2444.4(3)
_cell_formula_units_Z     4
_cell_measurement_reflns_used     18484
_cell_measurement_theta_min     2.1
_cell_measurement_theta_max     24.9
_cell_measurement_temperature     293(2)
_exptl_crystal_description     Block
_exptl_crystal_colour     Colourless
_exptl_crystal_size_max     0.24
_exptl_crystal_size_mid     0.22
_exptl_crystal_size_min     0.20
_exptl_crystal_density_diffrn     1.379
_exptl_crystal_density_meas     ?
_exptl_crystal_density_method     'not measured'
_exptl_crystal_F_000     1056
_exptl_absorpt_coefficient_mu     1.709
_exptl_absorpt_correction_type     none
_exptl_absorpt_process_details     ?
_exptl_absorpt_correction_T_min     ?
_exptl_absorpt_correction_T_max     ?
_exptl_special_details
;
;
_diffrn_ambient_temperature     293(2)
_diffrn_radiation_type     MoK\a
_diffrn_radiation_wavelength     0.71073
_diffrn_radiation_source     'fine-focus sealed tube'
_diffrn_radiation_monochromator     graphite
_diffrn_measurement_device_type     'Bruker SMART APEX CCD area-detector'
_diffrn_measurement_device     'Bruker SMART APEX'
_diffrn_measurement_method     '\w scans'
_diffrn_detector_area_resol_mean     ?
_diffrn_reflns_number     27916
_diffrn_reflns_av_R_equivalents     0.0648
_diffrn_reflns_av_sigmaI/netI     0.0444
_diffrn_reflns_theta_min     1.87
_diffrn_reflns_theta_max     28.02
_diffrn_reflns_theta_full     25.00
_diffrn_measured_fraction_theta_max     0.993
_diffrn_measured_fraction_theta_full     0.999
_diffrn_reflns_limit_h_min     -13
_diffrn_reflns_limit_h_max     13
_diffrn_reflns_limit_k_min     -14
_diffrn_reflns_limit_k_max     14
_diffrn_reflns_limit_l_min     -28
_diffrn_reflns_limit_l_max     28
_diffrn_standards_number     0
_diffrn_standards_interval_count     ?
_diffrn_standards_interval_time     ?
_diffrn_standards_decay_%     0
_refine_special_details
;
Refinement of <i>F</i>^2^ against ALL reflections. The weighted <i>R</i>-factor
<i>wR</i> and goodness of fit <i>S</i> are based on <i>F</i>^2^, conventional
<i>R</i>-factors <i>R</i> are based on <i>F</i>, with <i>F</i> set to zero for
negative <i>F</i>^2^. The threshold expression of <i>F</i>^2^ >
\s(<i>F</i>^2^) is used only for calculating <i>R</i>-factors(gt) <i>etc</i>.
and is not relevant to the choice of reflections for refinement.
<i>R</i>-factors based on <i>F</i>^2^ are statistically about twice as large
as those based on <i>F</i>, and <i>R</i>- factors based on ALL data will be
even larger.
;
_reflns_number_total     5777
_reflns_number_gt     4703
_reflns_threshold_expression     I>2\s(I)
_refine_ls_structure_factor_coef     Fsqd
_refine_ls_matrix_type     full
_refine_ls_R_factor_all     0.0665
_refine_ls_R_factor_gt     0.0540
_refine_ls_wR_factor_gt     0.1168
_refine_ls_wR_factor_ref     0.1212
_refine_ls_goodness_of_fit_ref     1.071
_refine_ls_restrained_S_all     1.071
_refine_ls_number_reflns     5777
_refine_ls_number_parameters     315
_refine_ls_number_restraints     2
_refine_ls_hydrogen_treatment     mixed
_refine_ls_weighting_scheme     calc
_refine_ls_weighting_details
         'calc w=1/[\s^2^(Fo^2^)+(0.0300P)^2^+2.3972P] where P=(Fo^2^+2Fc^2^)/3'
_atom_sites_solution_hydrogens     geom
_atom_sites_solution_primary     direct
_atom_sites_solution_secondary     difmap
_refine_ls_shift/su_max     ?
_refine_ls_shift/su_max_lt     0.001
_refine_ls_shift/su_mean     <0.001
_refine_diff_density_max     0.552
_refine_diff_density_min     -0.843
_refine_ls_extinction_method     none
_refine_ls_extinction_coef     ?
_refine_ls_abs_structure_details     'Flack  (1983), 2471 Friedel pairs'
_refine_ls_abs_structure_Flack     0.005(13)
loop_
    _atom_type_symbol
    _atom_type_description
    _atom_type_scat_dispersion_real
    _atom_type_scat_dispersion_imag
    _atom_type_scat_source
    'C' 'C' 0.0033 0.0016
                         'International Tables Vol C Tables 4.2.6.8 and 6.1.1.4'
    'H' 'H' 0.0000 0.0000
                         'International Tables Vol C Tables 4.2.6.8 and 6.1.1.4'
    'N' 'N' 0.0061 0.0033
                         'International Tables Vol C Tables 4.2.6.8 and 6.1.1.4'
    'O' 'O' 0.0106 0.0060
                         'International Tables Vol C Tables 4.2.6.8 and 6.1.1.4'
    'Br' 'Br' -0.2901 2.4595
                         'International Tables Vol C Tables 4.2.6.8 and 6.1.1.4'
_computing_data_collection     'SMART (Bruker, 2001)'
_computing_cell_refinement     'SAINT (Bruker, 2001)'
_computing_data_reduction     'SAINT (Bruker, 2001)'
_computing_structure_solution     'SHELXS97 (Sheldrick, 2008)'
_computing_structure_refinement     'SHELXL97 (Sheldrick, 2008)'
_computing_molecular_graphics
;
ORTEP3 (Farrugia, 1997) and PLATON (Spek, 2009)
;
_computing_publication_material
                         'SHELXL97 (Sheldrick, 2008) and PARST (Nardelli, 1995)'
loop_
    _atom_site_type_symbol
    _atom_site_label
    _atom_site_fract_x
    _atom_site_fract_y
    _atom_site_fract_z
    _atom_site_U_iso_or_equiv
    _atom_site_adp_type
    _atom_site_calc_flag
    _atom_site_refinement_flags
    _atom_site_occupancy
    _atom_site_disorder_assembly
    _atom_site_disorder_group
    Br Br1 0.20755(4) 0.88262(6) 0.09168(2) 0.07287(18) Uani d . 1 . .
    O O1 0.8147(3) 0.9481(3) 1.04271(14) 0.0553(8) Uani d . 1 . .
    O O2 0.2700(4) 0.7835(4) 0.66039(17) 0.0893(13) Uani d . 1 . .
    N N1 0.4854(5) 0.8538(3) 1.00332(19) 0.0796(14) Uani d . 1 B .
    H H1 0.4034 0.8587 1.0190 0.096 Uiso calc R 1 . .
    N N2 0.9041(4) 1.0090(4) 1.1310(2) 0.0599(10) Uani d D 1 . .
    H H2NA 0.899(6) 1.047(5) 1.1657(14) 0.08(2) Uiso d D 1 . .
    H H2NB 0.979(3) 0.977(5) 1.124(3) 0.088(19) Uiso d D 1 . .
    C C1 0.5303(4) 0.9721(3) 1.02376(18) 0.0430(9) Uani d . 1 . .
    H H1A 0.4634 1.0334 1.0175 0.052 Uiso calc R 1 . .
    H H1B 0.6079 0.9963 1.0014 0.052 Uiso calc R 1 . .
    C C2 0.5605(3) 0.9574(3) 1.0923(2) 0.0389(8) Uani d . 1 . .
    H H2 0.4809 0.9792 1.1146 0.047 Uiso calc R 1 . .
    C C3 0.5793(4) 0.8189(4) 1.1003(2) 0.0475(9) Uani d . 1 . .
    H H3A 0.6706 0.7999 1.1068 0.057 Uiso calc R 1 . .
    H H3B 0.5299 0.7897 1.1354 0.057 Uiso calc R 1 . .
    C C4 0.5312(6) 0.7607(4) 1.0422(2) 0.0686(14) Uani d . 1 . .
    H H4A 0.6014 0.7163 1.0224 0.082 Uiso calc R 1 . .
    H H4B 0.4615 0.7037 1.0514 0.082 Uiso calc R 1 . .
    C C5 0.6692(3) 1.0458(3) 1.11486(17) 0.0362(8) Uani d . 1 . .
    C C6 0.6657(3) 1.0607(4) 1.18514(18) 0.0426(9) Uani d . 1 . .
    C C7 0.6340(5) 0.9655(5) 1.2246(2) 0.0617(12) Uani d . 1 . .
    H H7 0.6143 0.8890 1.2085 0.074 Uiso calc R 1 . .
    C C8 0.6316(6) 0.9834(6) 1.2875(2) 0.0774(16) Uani d . 1 . .
    H H8 0.6084 0.9190 1.3131 0.093 Uiso calc R 1 . .
    C C9 0.6623(6) 1.0930(6) 1.3127(2) 0.0794(17) Uani d . 1 . .
    H H9 0.6607 1.1041 1.3551 0.095 Uiso calc R 1 . .
    C C10 0.6950(7) 1.1847(6) 1.2750(2) 0.0826(17) Uani d . 1 . .
    H H10 0.7169 1.2597 1.2921 0.099 Uiso calc R 1 . .
    C C11 0.6975(5) 1.1726(4) 1.2122(2) 0.0611(11) Uani d . 1 . .
    H H11 0.7202 1.2388 1.1877 0.073 Uiso calc R 1 . .
    C C12 0.8038(4) 0.9953(3) 1.0934(2) 0.0411(8) Uani d . 1 . .
    C C13 0.6455(3) 1.1693(3) 1.08343(16) 0.0351(7) Uani d . 1 . .
    C C14 0.7313(4) 1.2233(4) 1.04213(18) 0.0448(9) Uani d . 1 . .
    H H14 0.8116 1.1868 1.0346 0.054 Uiso calc R 1 . .
    C C15 0.6995(5) 1.3297(4) 1.0122(2) 0.0540(10) Uani d . 1 . .
    H H15 0.7576 1.3626 0.9838 0.065 Uiso calc R 1 . .
    C C16 0.5835(4) 1.3883(4) 1.0233(2) 0.0539(10) Uani d . 1 . .
    H H16 0.5631 1.4611 1.0034 0.065 Uiso calc R 1 . .
    C C17 0.4976(4) 1.3360(4) 1.06486(19) 0.0516(10) Uani d . 1 . .
    H H17 0.4181 1.3738 1.0727 0.062 Uiso calc R 1 . .
    C C18 0.5280(4) 1.2300(4) 1.0944(2) 0.0476(9) Uani d . 1 . .
    H H18 0.4693 1.1974 1.1225 0.057 Uiso calc R 1 . .
    C C19 0.4492(5) 0.8315(4) 0.94064(19) 0.0540(10) Uani d . 1 . .
    H H19A 0.3583 0.8072 0.9412 0.065 Uiso calc R 1 A 1
    H H19B 0.4983 0.7606 0.9274 0.065 Uiso calc R 1 A 1
    C C20A 0.4620(17) 0.9225(13) 0.8917(6) 0.061(4) Uani d P 0.34 B 1
    H H20A 0.5507 0.9234 0.8762 0.073 Uiso calc PR 0.34 B 1
    H H20B 0.4417 1.0031 0.9075 0.073 Uiso calc PR 0.34 B 1
    C C20B 0.3745(7) 0.9232(6) 0.9058(3) 0.0522(15) Uani d P 0.66 B 2
    H H20C 0.4175 1.0019 0.9090 0.063 Uiso calc PR 0.66 B 2
    H H20D 0.2882 0.9310 0.9235 0.063 Uiso calc PR 0.66 B 2
    C C21 0.3624(6) 0.8874(5) 0.8370(2) 0.0757(15) Uani d . 1 . .
    C C22 0.2571(6) 0.9394(5) 0.8092(3) 0.0838(19) Uani d . 1 B .
    H H22 0.2082 0.9963 0.8310 0.101 Uiso calc R 1 . .
    C C23 0.2203(7) 0.9105(5) 0.7496(3) 0.0851(17) Uani d . 1 . .
    H H23 0.1490 0.9477 0.7310 0.102 Uiso calc R 1 B .
    C C24 0.2931(6) 0.8250(5) 0.7192(2) 0.0676(13) Uani d . 1 B .
    C C25 0.3778(7) 0.7098(8) 0.6432(3) 0.101(2) Uani d . 1 . .
    H H25A 0.4329 0.7537 0.6145 0.121 Uiso calc R 1 . .
    H H25B 0.3474 0.6358 0.6233 0.121 Uiso calc R 1 . .
    C C26 0.4540(6) 0.6781(7) 0.7004(3) 0.0924(19) Uani d . 1 B .
    H H26A 0.5470 0.6875 0.6941 0.111 Uiso calc R 1 . .
    H H26B 0.4357 0.5956 0.7142 0.111 Uiso calc R 1 . .
    C C27 0.4011(5) 0.7728(5) 0.7451(2) 0.0620(12) Uani d . 1 . .
    C C28 0.4357(6) 0.8019(5) 0.8044(2) 0.0731(15) Uani d . 1 B .
    H H28 0.5075 0.7649 0.8227 0.088 Uiso calc R 1 . .
loop_
    _atom_site_aniso_label
    _atom_site_aniso_U_11
    _atom_site_aniso_U_22
    _atom_site_aniso_U_33
    _atom_site_aniso_U_12
    _atom_site_aniso_U_13
    _atom_site_aniso_U_23
    Br1 0.04001(18) 0.1050(4) 0.0736(3) -0.0003(3) -0.0002(2) 0.0401(3)
    O1 0.0539(18) 0.0521(17) 0.0601(18) 0.0106(14) 0.0124(14) -0.0081(14)
    O2 0.105(3) 0.098(3) 0.065(2) -0.006(3) -0.041(2) -0.005(2)
    N1 0.133(4) 0.044(2) 0.062(2) -0.029(2) -0.040(3) 0.0073(18)
    N2 0.0346(19) 0.075(3) 0.070(3) 0.0114(19) 0.0007(18) -0.004(2)
    C1 0.049(2) 0.0344(19) 0.045(2) -0.0030(16) -0.0053(17) -0.0020(16)
    C2 0.0372(17) 0.0395(19) 0.0400(19) -0.0023(15) 0.0002(17) 0.0062(17)
    C3 0.055(2) 0.042(2) 0.046(2) -0.0027(18) 0.0002(19) 0.0074(18)
    C4 0.108(4) 0.039(2) 0.058(3) 0.012(3) -0.013(3) 0.001(2)
    C5 0.0321(17) 0.0388(19) 0.0378(19) -0.0017(14) 0.0028(13) -0.0005(15)
    C6 0.0356(18) 0.051(2) 0.041(2) 0.0044(16) -0.0004(15) 0.0007(17)
    C7 0.087(3) 0.060(3) 0.039(2) -0.002(3) 0.003(2) 0.001(2)
    C8 0.113(4) 0.081(4) 0.039(3) 0.012(3) -0.002(3) 0.009(3)
    C9 0.095(4) 0.106(5) 0.037(2) 0.033(3) -0.006(2) -0.015(3)
    C10 0.098(4) 0.094(4) 0.056(3) 0.018(4) -0.023(3) -0.036(3)
    C11 0.071(3) 0.060(3) 0.053(3) -0.006(3) -0.007(2) -0.005(2)
    C12 0.0372(17) 0.0320(17) 0.054(2) 0.0011(15) 0.008(2) 0.0026(17)
    C13 0.0376(16) 0.0329(17) 0.0347(18) -0.0025(13) -0.0019(14) -0.0049(15)
    C14 0.039(2) 0.041(2) 0.054(2) -0.0039(16) 0.0063(17) -0.0055(17)
    C15 0.061(2) 0.042(2) 0.059(2) -0.013(2) 0.003(2) 0.0085(18)
    C16 0.071(3) 0.038(2) 0.052(2) 0.002(2) -0.014(2) -0.003(2)
    C17 0.059(2) 0.046(2) 0.050(2) 0.0158(19) -0.0084(19) -0.0079(18)
    C18 0.0421(19) 0.055(2) 0.046(2) 0.0082(17) 0.0016(18) 0.000(2)
    C19 0.070(3) 0.041(2) 0.051(2) 0.002(2) -0.012(2) -0.0066(19)
    C20A 0.071(9) 0.058(8) 0.053(8) -0.014(7) -0.012(7) 0.015(6)
    C20B 0.058(4) 0.041(3) 0.058(4) 0.005(3) -0.009(4) 0.003(3)
    C21 0.123(4) 0.049(3) 0.055(3) -0.007(3) -0.026(3) 0.006(2)
    C22 0.114(5) 0.067(3) 0.071(4) 0.021(3) -0.013(3) 0.000(3)
    C23 0.094(4) 0.071(4) 0.090(4) 0.016(3) -0.038(4) -0.009(3)
    C24 0.077(3) 0.068(3) 0.058(3) -0.010(3) -0.026(3) 0.012(2)
    C25 0.098(5) 0.141(7) 0.063(4) -0.020(5) -0.001(3) -0.021(4)
    C26 0.079(4) 0.105(5) 0.093(4) 0.002(3) -0.018(3) -0.022(4)
    C27 0.061(3) 0.070(3) 0.055(3) -0.013(2) -0.017(2) 0.002(2)
    C28 0.084(4) 0.066(3) 0.070(3) 0.004(3) -0.037(3) 0.005(3)
_geom_special_details
;
All e.s.d.'s (except the e.s.d. in the dihedral angle between two l.s. planes)
are estimated using the full covariance matrix. The cell e.s.d.'s are taken
into account individually in the estimation of e.s.d.'s in distances, angles
and torsion angles; correlations between e.s.d.'s in cell parameters are only
used when they are defined by crystal symmetry. An approximate (isotropic)
treatment of cell e.s.d.'s is used for estimating e.s.d.'s involving l.s.
planes.
;
loop_
    _geom_bond_atom_site_label_1
    _geom_bond_atom_site_label_2
    _geom_bond_site_symmetry_2
    _geom_bond_distance
    _geom_bond_publ_flag
    O1 C12 . 1.222(5) y
    O2 C24 . 1.378(6) y
    O2 C25 . 1.420(8) y
    N1 C4 . 1.406(6) y
    N1 C19 . 1.434(5) y
    N1 C1 . 1.446(5) y
    N1 H1 . 0.9100 ?
    N2 C12 . 1.324(6) ?
    N2 H2NA . 0.863(10) ?
    N2 H2NB . 0.860(10) ?
    C1 C2 . 1.530(6) ?
    C1 H1A . 0.9700 ?
    C1 H1B . 0.9700 ?
    C2 C3 . 1.539(5) ?
    C2 C5 . 1.557(5) ?
    C2 H2 . 0.9800 ?
    C3 C4 . 1.499(6) ?
    C3 H3A . 0.9700 ?
    C3 H3B . 0.9700 ?
    C4 H4A . 0.9700 ?
    C4 H4B . 0.9700 ?
    C5 C13 . 1.535(5) ?
    C5 C6 . 1.537(5) ?
    C5 C12 . 1.561(5) ?
    C6 C7 . 1.389(6) ?
    C6 C11 . 1.398(6) ?
    C7 C8 . 1.381(7) ?
    C7 H7 . 0.9300 ?
    C8 C9 . 1.357(8) ?
    C8 H8 . 0.9300 ?
    C9 C10 . 1.338(8) ?
    C9 H9 . 0.9300 ?
    C10 C11 . 1.372(6) ?
    C10 H10 . 0.9300 ?
    C11 H11 . 0.9300 ?
    C13 C14 . 1.390(5) ?
    C13 C18 . 1.397(5) ?
    C14 C15 . 1.374(6) ?
    C14 H14 . 0.9300 ?
    C15 C16 . 1.375(7) ?
    C15 H15 . 0.9300 ?
    C16 C17 . 1.387(6) ?
    C16 H16 . 0.9300 ?
    C17 C18 . 1.363(6) ?
    C17 H17 . 0.9300 ?
    C18 H18 . 0.9300 ?
    C19 C20A . 1.464(13) ?
    C19 C20B . 1.473(7) ?
    C19 H19A . 0.9700 ?
    C19 H19B . 0.9700 ?
    C20A C21 . 1.614(14) ?
    C20A H20A . 0.9700 ?
    C20A H20B . 0.9700 ?
    C20B C21 . 1.551(9) ?
    C20B H20C . 0.9700 ?
    C20B H20D . 0.9700 ?
    C21 C22 . 1.363(8) ?
    C21 C28 . 1.395(8) ?
    C22 C23 . 1.388(8) ?
    C22 H22 . 0.9300 ?
    C23 C24 . 1.368(8) ?
    C23 H23 . 0.9300 ?
    C24 C27 . 1.368(7) ?
    C25 C26 . 1.511(8) ?
    C25 H25A . 0.9700 ?
    C25 H25B . 0.9700 ?
    C26 C27 . 1.522(8) ?
    C26 H26A . 0.9700 ?
    C26 H26B . 0.9700 ?
    C27 C28 . 1.375(7) ?
    C28 H28 . 0.9300 ?
loop_
    _geom_angle_atom_site_label_1
    _geom_angle_atom_site_label_2
    _geom_angle_atom_site_label_3
    _geom_angle_site_symmetry_1
    _geom_angle_site_symmetry_3
    _geom_angle
    _geom_angle_publ_flag
    C24 O2 C25 . . 107.4(4) ?
    C4 N1 C19 . . 122.4(4) ?
    C4 N1 C1 . . 111.0(4) ?
    C19 N1 C1 . . 121.8(4) ?
    C4 N1 H1 . . 97.3 ?
    C19 N1 H1 . . 97.3 ?
    C1 N1 H1 . . 97.3 ?
    C12 N2 H2NA . . 123(4) ?
    C12 N2 H2NB . . 122(4) ?
    H2NA N2 H2NB . . 114(6) ?
    N1 C1 C2 . . 105.6(3) ?
    N1 C1 H1A . . 110.6 ?
    C2 C1 H1A . . 110.6 ?
    N1 C1 H1B . . 110.6 ?
    C2 C1 H1B . . 110.6 ?
    H1A C1 H1B . . 108.7 ?
    C1 C2 C3 . . 103.9(3) ?
    C1 C2 C5 . . 112.8(3) ?
    C3 C2 C5 . . 119.1(3) ?
    C1 C2 H2 . . 106.8 ?
    C3 C2 H2 . . 106.8 ?
    C5 C2 H2 . . 106.8 ?
    C4 C3 C2 . . 106.4(4) ?
    C4 C3 H3A . . 110.5 ?
    C2 C3 H3A . . 110.5 ?
    C4 C3 H3B . . 110.5 ?
    C2 C3 H3B . . 110.5 ?
    H3A C3 H3B . . 108.6 ?
    N1 C4 C3 . . 108.0(4) ?
    N1 C4 H4A . . 110.1 ?
    C3 C4 H4A . . 110.1 ?
    N1 C4 H4B . . 110.1 ?
    C3 C4 H4B . . 110.1 ?
    H4A C4 H4B . . 108.4 ?
    C13 C5 C6 . . 110.2(3) ?
    C13 C5 C2 . . 107.1(3) ?
    C6 C5 C2 . . 111.3(3) ?
    C13 C5 C12 . . 108.6(3) ?
    C6 C5 C12 . . 110.8(3) ?
    C2 C5 C12 . . 108.6(3) ?
    C7 C6 C11 . . 116.9(4) ?
    C7 C6 C5 . . 122.7(4) ?
    C11 C6 C5 . . 120.4(4) ?
    C8 C7 C6 . . 120.6(5) ?
    C8 C7 H7 . . 119.7 ?
    C6 C7 H7 . . 119.7 ?
    C9 C8 C7 . . 121.5(5) ?
    C9 C8 H8 . . 119.3 ?
    C7 C8 H8 . . 119.3 ?
    C10 C9 C8 . . 118.3(5) ?
    C10 C9 H9 . . 120.8 ?
    C8 C9 H9 . . 120.8 ?
    C9 C10 C11 . . 122.8(5) ?
    C9 C10 H10 . . 118.6 ?
    C11 C10 H10 . . 118.6 ?
    C10 C11 C6 . . 120.0(5) ?
    C10 C11 H11 . . 120.0 ?
    C6 C11 H11 . . 120.0 ?
    O1 C12 N2 . . 122.4(4) ?
    O1 C12 C5 . . 120.1(4) ?
    N2 C12 C5 . . 117.6(3) ?
    C14 C13 C18 . . 117.1(3) ?
    C14 C13 C5 . . 124.2(3) ?
    C18 C13 C5 . . 118.7(3) ?
    C15 C14 C13 . . 121.1(4) ?
    C15 C14 H14 . . 119.5 ?
    C13 C14 H14 . . 119.5 ?
    C14 C15 C16 . . 121.3(4) ?
    C14 C15 H15 . . 119.4 ?
    C16 C15 H15 . . 119.4 ?
    C15 C16 C17 . . 118.2(4) ?
    C15 C16 H16 . . 120.9 ?
    C17 C16 H16 . . 120.9 ?
    C18 C17 C16 . . 120.9(4) ?
    C18 C17 H17 . . 119.6 ?
    C16 C17 H17 . . 119.6 ?
    C17 C18 C13 . . 121.5(4) ?
    C17 C18 H18 . . 119.2 ?
    C13 C18 H18 . . 119.2 ?
    N1 C19 C20A . . 123.5(6) ?
    N1 C19 C20B . . 120.5(4) ?
    C20A C19 C20B . . 37.7(7) ?
    N1 C19 H19A . . 106.4 ?
    C20A C19 H19A . . 106.4 ?
    C20B C19 H19A . . 72.2 ?
    N1 C19 H19B . . 106.4 ?
    C20A C19 H19B . . 106.4 ?
    C20B C19 H19B . . 131.6 ?
    H19A C19 H19B . . 106.5 ?
    C19 C20A C21 . . 108.4(9) ?
    C19 C20A H20A . . 110.0 ?
    C21 C20A H20A . . 110.0 ?
    C19 C20A H20B . . 110.0 ?
    C21 C20A H20B . . 110.0 ?
    H20A C20A H20B . . 108.4 ?
    C19 C20B C21 . . 111.4(5) ?
    C19 C20B H20C . . 109.3 ?
    C21 C20B H20C . . 109.3 ?
    C19 C20B H20D . . 109.3 ?
    C21 C20B H20D . . 109.3 ?
    H20C C20B H20D . . 108.0 ?
    C22 C21 C28 . . 118.9(5) ?
    C22 C21 C20B . . 112.6(6) ?
    C28 C21 C20B . . 128.1(5) ?
    C22 C21 C20A . . 136.8(8) ?
    C28 C21 C20A . . 101.1(8) ?
    C20B C21 C20A . . 34.8(6) ?
    C21 C22 C23 . . 122.3(6) ?
    C21 C22 H22 . . 118.8 ?
    C23 C22 H22 . . 118.8 ?
    C24 C23 C22 . . 117.3(5) ?
    C24 C23 H23 . . 121.3 ?
    C22 C23 H23 . . 121.3 ?
    C23 C24 C27 . . 122.0(5) ?
    C23 C24 O2 . . 125.4(5) ?
    C27 C24 O2 . . 112.6(5) ?
    O2 C25 C26 . . 108.4(5) ?
    O2 C25 H25A . . 110.0 ?
    C26 C25 H25A . . 110.0 ?
    O2 C25 H25B . . 110.0 ?
    C26 C25 H25B . . 110.0 ?
    H25A C25 H25B . . 108.4 ?
    C25 C26 C27 . . 100.7(5) ?
    C25 C26 H26A . . 111.6 ?
    C27 C26 H26A . . 111.6 ?
    C25 C26 H26B . . 111.6 ?
    C27 C26 H26B . . 111.6 ?
    H26A C26 H26B . . 109.4 ?
    C24 C27 C28 . . 119.9(5) ?
    C24 C27 C26 . . 108.1(4) ?
    C28 C27 C26 . . 131.7(5) ?
    C27 C28 C21 . . 119.5(5) ?
    C27 C28 H28 . . 120.2 ?
    C21 C28 H28 . . 120.2 ?
loop_
    _geom_torsion_atom_site_label_1
    _geom_torsion_atom_site_label_2
    _geom_torsion_atom_site_label_3
    _geom_torsion_atom_site_label_4
    _geom_torsion_site_symmetry_1
    _geom_torsion_site_symmetry_2
    _geom_torsion_site_symmetry_3
    _geom_torsion_site_symmetry_4
    _geom_torsion
    _geom_torsion_publ_flag
    C4 N1 C1 C2 . . . . -23.2(6) ?
    C19 N1 C1 C2 . . . . -179.2(5) ?
    N1 C1 C2 C3 . . . . 20.9(4) ?
    N1 C1 C2 C5 . . . . 151.3(4) ?
    C1 C2 C3 C4 . . . . -12.2(5) ?
    C5 C2 C3 C4 . . . . -138.7(4) ?
    C19 N1 C4 C3 . . . . 171.2(5) ?
    C1 N1 C4 C3 . . . . 15.3(7) ?
    C2 C3 C4 N1 . . . . -1.1(6) ?
    C1 C2 C5 C13 . . . . 40.3(4) ?
    C3 C2 C5 C13 . . . . 162.5(4) ?
    C1 C2 C5 C6 . . . . 160.8(3) ?
    C3 C2 C5 C6 . . . . -77.0(5) ?
    C1 C2 C5 C12 . . . . -76.9(4) ?
    C3 C2 C5 C12 . . . . 45.3(5) ?
    C13 C5 C6 C7 . . . . 154.5(4) ?
    C2 C5 C6 C7 . . . . 35.8(5) ?
    C12 C5 C6 C7 . . . . -85.2(5) ?
    C13 C5 C6 C11 . . . . -26.7(5) ?
    C2 C5 C6 C11 . . . . -145.4(4) ?
    C12 C5 C6 C11 . . . . 93.6(4) ?
    C11 C6 C7 C8 . . . . 1.5(7) ?
    C5 C6 C7 C8 . . . . -179.7(5) ?
    C6 C7 C8 C9 . . . . -1.3(9) ?
    C7 C8 C9 C10 . . . . 0.2(9) ?
    C8 C9 C10 C11 . . . . 0.6(10) ?
    C9 C10 C11 C6 . . . . -0.4(9) ?
    C7 C6 C11 C10 . . . . -0.7(7) ?
    C5 C6 C11 C10 . . . . -179.5(5) ?
    C13 C5 C12 O1 . . . . -77.7(4) ?
    C6 C5 C12 O1 . . . . 161.0(4) ?
    C2 C5 C12 O1 . . . . 38.5(5) ?
    C13 C5 C12 N2 . . . . 100.3(4) ?
    C6 C5 C12 N2 . . . . -20.9(5) ?
    C2 C5 C12 N2 . . . . -143.5(4) ?
    C6 C5 C13 C14 . . . . 122.6(4) ?
    C2 C5 C13 C14 . . . . -116.2(4) ?
    C12 C5 C13 C14 . . . . 1.0(5) ?
    C6 C5 C13 C18 . . . . -60.5(4) ?
    C2 C5 C13 C18 . . . . 60.8(4) ?
    C12 C5 C13 C18 . . . . 177.9(3) ?
    C18 C13 C14 C15 . . . . -2.0(6) ?
    C5 C13 C14 C15 . . . . 175.0(4) ?
    C13 C14 C15 C16 . . . . 1.9(6) ?
    C14 C15 C16 C17 . . . . -1.2(6) ?
    C15 C16 C17 C18 . . . . 0.7(6) ?
    C16 C17 C18 C13 . . . . -0.8(6) ?
    C14 C13 C18 C17 . . . . 1.4(6) ?
    C5 C13 C18 C17 . . . . -175.7(4) ?
    C4 N1 C19 C20A . . . . -149.3(10) ?
    C1 N1 C19 C20A . . . . 4.0(12) ?
    C4 N1 C19 C20B . . . . 166.0(6) ?
    C1 N1 C19 C20B . . . . -40.7(8) ?
    N1 C19 C20A C21 . . . . -157.4(7) ?
    C20B C19 C20A C21 . . . . -59.4(9) ?
    N1 C19 C20B C21 . . . . 172.5(5) ?
    C20A C19 C20B C21 . . . . 65.9(11) ?
    C19 C20B C21 C22 . . . . 156.0(6) ?
    C19 C20B C21 C28 . . . . -16.8(10) ?
    C19 C20B C21 C20A . . . . -62.4(10) ?
    C19 C20A C21 C22 . . . . 118.0(10) ?
    C19 C20A C21 C28 . . . . -83.9(11) ?
    C19 C20A C21 C20B . . . . 61.1(9) ?
    C28 C21 C22 C23 . . . . 0.0(9) ?
    C20B C21 C22 C23 . . . . -173.6(6) ?
    C20A C21 C22 C23 . . . . 155.2(10) ?
    C21 C22 C23 C24 . . . . 1.0(10) ?
    C22 C23 C24 C27 . . . . -2.5(9) ?
    C22 C23 C24 O2 . . . . 178.9(6) ?
    C25 O2 C24 C23 . . . . 171.6(6) ?
    C25 O2 C24 C27 . . . . -7.1(7) ?
    C24 O2 C25 C26 . . . . 15.4(7) ?
    O2 C25 C26 C27 . . . . -16.7(7) ?
    C23 C24 C27 C28 . . . . 3.0(8) ?
    O2 C24 C27 C28 . . . . -178.2(5) ?
    C23 C24 C27 C26 . . . . 177.2(6) ?
    O2 C24 C27 C26 . . . . -4.0(6) ?
    C25 C26 C27 C24 . . . . 12.5(6) ?
    C25 C26 C27 C28 . . . . -174.3(6) ?
    C24 C27 C28 C21 . . . . -1.9(8) ?
    C26 C27 C28 C21 . . . . -174.5(6) ?
    C22 C21 C28 C27 . . . . 0.5(9) ?
    C20B C21 C28 C27 . . . . 172.9(6) ?
    C20A C21 C28 C27 . . . . -162.5(7) ?
loop_
    _geom_hbond_atom_site_label_D
    _geom_hbond_atom_site_label_H
    _geom_hbond_atom_site_label_A
    _geom_hbond_site_symmetry_A
    _geom_hbond_distance_DH
    _geom_hbond_distance_HA
    _geom_hbond_distance_DA
    _geom_hbond_angle_DHA
    N1 H1 Br1 1_556 0.91 2.57 3.453(6) 164
    N2 H2NB Br1 1_656 0.860(10)
                              2.660(10)
                                      3.514(4) 175(5)
    C18 H18 O2 2_575 0.93 2.60 3.382(6) 142
    C19 H19B Br1 4_566 0.97 2.69 3.609(5) 158
    C4 H4A Br1 4_566 0.97 2.92 3.770(5) 147
    C1 H1B O1 . 0.97 2.37 2.959(5) 119
data_global
_journal_date_recd_electronic     2009-05-04
_journal_date_accepted     2009-05-06
_journal_name_full     'Acta Crystallographica, Section E'
_journal_year     2009
_journal_volume     65
_journal_issue      6
_journal_page_first     o1286
_journal_page_last     o1286
_journal_paper_category     QO
_journal_coeditor_code     BT2946
_publ_contact_author_name     'Dr. S. Selvanayagam'
_publ_contact_author_address
;   Department of Physics
    Kalasalingam University
    Krishnankoil 626 190
    India
;
_publ_contact_author_email     's_selvanayagam@rediffmail.com'
_publ_contact_author_fax     ?
_publ_contact_author_phone     ?
_publ_section_title
;
Darifenacin hydrobromide
;
loop_
    _publ_author_name
    _publ_author_address
    'S. Selvanayagam'
;     Department of Physics
      Kalasalingam University
      Krishnankoil 626 190
      India
;
    'B. Sridhar'
;     Laboratory of X-ray Crystallography
      Indian Institute of Chemical Technology
      Hyderabad 500 007
      India
;
    'K. Ravikumar'
;     Laboratory of X-ray Crystallography
      Indian Institute of Chemical Technology
      Hyderabad 500 007
      India
;
