# Supplementary material for: Darifenacin hydro­bromide
Source: Acta Crystallogr Sect E Struct Rep Online. 2009 May 14;65(Pt 6):o1286. doi: 10.1107/S1600536809017085 (PMC2969553; doi:10.1107/S1600536809017085)
Supplement: Supplementary file 2 [file e-65-o1286-Isup2.hkl]

# 
# h,k,l, Fc-squared, Fo-squared, sigma(Fo-squared) and status flag 
# 
data_I
_shelx_title ' AF43m in P2(1)2(1)2(1)' 
_shelx_refln_list_code          4 
_shelx_F_calc_maximum      184.98 
_exptl_crystal_F_000      1056.00 
_reflns_d_resolution_high  0.7566 
 
loop_ 
 _symmetry_equiv_pos_as_xyz 
 'x, y, z' 
 '-x+1/2, -y, z+1/2' 
 '-x, y+1/2, -z+1/2' 
 'x+1/2, -y+1/2, -z' 
 
_cell_length_a    10.2632 
_cell_length_b    10.9525 
_cell_length_c    21.7459 
_cell_angle_alpha  90.000 
_cell_angle_beta   90.000 
_cell_angle_gamma  90.000 
 
_shelx_F_squared_multiplier     1.000 
 
loop_ 
 _refln_index_h 
 _refln_index_k 
 _refln_index_l 
 _refln_F_squared_calc 
 _refln_F_squared_meas 
 _refln_F_squared_sigma 
 _refln_observed_status 
   2   0   0    11929.06    12726.35    281.98 o 
   4   0   0     3200.40     3108.24     70.62 o 
   6   0   0      199.26      205.48      8.83 o 
   8   0   0     1971.17     2066.60     50.43 o 
  10   0   0     1128.41     1027.87     34.67 o 
  12   0   0      433.06      451.58     29.60 o 
   1   1   0       46.42       47.23      2.65 o 
   2   1   0    13693.50    13736.66    247.70 o 
   3   1   0    12208.23    12480.68    195.65 o 
   4   1   0      167.44      134.62      4.08 o 
   5   1   0     3608.40     3766.02     64.64 o 
   6   1   0      382.41      361.88      8.46 o 
   7   1   0      207.12      197.75      6.86 o 
   8   1   0      792.81      794.62     16.11 o 
   9   1   0      259.69      249.71     10.17 o 
  10   1   0       23.37       39.11      7.18 o 
  11   1   0      521.26      479.16     19.69 o 
  12   1   0        1.51        2.55     11.22 o 
  13   1   0      274.11      267.45     23.09 o 
   0   2   0      317.99      420.06     11.81 o 
   1   2   0     3693.01     3895.50     65.67 o 
   2   2   0     1916.03     1753.57     30.23 o 
   3   2   0    20938.53    21810.32    363.40 o 
   4   2   0     3503.63     3570.63     57.26 o 
   5   2   0    11242.85    11354.55    178.87 o 
   6   2   0      309.11      357.63      9.02 o 
   7   2   0     1870.57     1743.94     32.25 o 
   8   2   0      142.05      117.05      6.63 o 
   9   2   0      305.56      376.08     13.72 o 
  10   2   0        8.11       11.09      7.77 o 
  11   2   0       30.11       18.49      8.62 o 
  12   2   0        2.55        2.11      9.15 o 
  13   2   0       21.78       26.81     13.17 o 
   1   3   0    15835.03    16065.55    251.82 o 
   2   3   0      655.63      678.35     12.80 o 
   3   3   0      103.34      184.16      6.78 o 
   4   3   0      767.87      564.62     10.81 o 
   5   3   0      150.10      215.38      6.00 o 
   6   3   0     3444.81     3430.55     56.06 o 
   7   3   0      260.72      308.61      8.45 o 
   8   3   0     2098.65     2135.18     47.30 o 
   9   3   0      674.85      666.63     22.86 o 
  10   3   0      552.08      552.42     20.93 o 
  11   3   0      281.06      279.79     16.31 o 
  12   3   0        6.65        9.75      9.83 o 
  13   3   0       37.18       43.35     11.88 o 
   0   4   0      732.40      829.26     20.30 o 
   1   4   0      140.23      167.08      4.23 o 
   2   4   0     5182.02     5242.62     88.79 o 
   3   4   0      804.95      791.95     15.34 o 
   4   4   0      681.87      830.97     15.08 o 
   5   4   0     1968.92     1812.88     30.67 o 
   6   4   0      103.18      147.00      6.83 o 
   7   4   0      242.78      229.42      9.24 o 
   8   4   0      395.89      505.37     18.02 o 
   9   4   0        3.26        3.05      6.40 o 
  10   4   0      407.60      321.54     16.23 o 
  11   4   0      126.93      114.71     11.93 o 
  12   4   0      214.50      254.58     16.27 o 
  13   4   0        0.05        2.70     15.27 o 
   1   5   0    10968.48    11689.97    183.91 o 
   2   5   0       17.52       93.77      4.02 o 
   3   5   0       71.65       75.60      4.58 o 
   4   5   0     2873.26     2776.38     48.78 o 
   5   5   0      152.21      142.44      6.66 o 
   6   5   0      232.37      277.37      9.70 o 
   7   5   0       72.50      122.76      7.31 o 
   8   5   0      252.96      252.66     11.64 o 
   9   5   0      162.37      203.57     11.08 o 
  10   5   0        0.67       12.69      8.87 o 
  11   5   0      343.65      344.89     18.39 o 
  12   5   0       13.76       34.08     11.40 o 
   0   6   0      406.35      481.31     13.81 o 
   1   6   0      246.48      344.38      7.74 o 
   2   6   0      837.60      801.85     16.04 o 
   3   6   0      216.51      249.23      7.43 o 
   4   6   0       23.51       17.12      4.19 o 
   5   6   0      324.18      354.24     10.88 o 
   6   6   0       36.12       79.23      6.23 o 
   7   6   0     1403.49     1386.98     29.96 o 
   8   6   0       13.70       22.94      6.80 o 
   9   6   0      253.58      273.74     13.30 o 
  10   6   0        9.54       -1.26      8.22 o 
  11   6   0       43.59       49.29     10.90 o 
  12   6   0        1.39        9.25     21.46 o 
   1   7   0      122.45      194.60      6.79 o 
   2   7   0      287.22      309.93      9.25 o 
   3   7   0      107.27       98.70      5.91 o 
   4   7   0     4053.52     3840.56     72.29 o 
   5   7   0       10.39       35.51      5.41 o 
   6   7   0     1328.52     1302.67     28.24 o 
   7   7   0      301.27      271.09     12.50 o 
   8   7   0      135.04      162.73     10.41 o 
   9   7   0        4.25       12.89      7.67 o 
  10   7   0        5.70       17.74      9.70 o 
  11   7   0        0.97       -4.02     10.02 o 
   0   8   0        9.26       23.68      6.17 o 
   1   8   0      397.24      430.88     10.84 o 
   2   8   0       22.73       49.78      5.15 o 
   3   8   0      200.06      189.62     10.12 o 
   4   8   0      123.05      146.10      7.39 o 
   5   8   0      335.24      357.24     11.87 o 
   6   8   0       22.94       41.85      6.61 o 
   7   8   0       90.68      104.11      8.84 o 
   8   8   0        0.99       31.21      8.07 o 
   9   8   0       67.54       85.37      9.54 o 
  10   8   0      175.34      135.81     13.32 o 
   1   9   0      687.01      627.03     17.47 o 
   2   9   0      239.78      187.75      8.48 o 
   3   9   0        3.73       41.45      5.81 o 
   4   9   0        0.42       14.90      5.74 o 
   5   9   0      103.27      130.21      8.38 o 
   6   9   0       17.84       18.66      6.39 o 
   7   9   0       42.45       68.00      8.85 o 
   8   9   0        0.41       -2.39      7.75 o 
   9   9   0       63.05       79.80     10.18 o 
  10   9   0       12.67       13.01     14.48 o 
   0  10   0       10.56        6.09      9.55 o 
   1  10   0       18.60       62.43      7.07 o 
   2  10   0      152.30      192.08     10.07 o 
   3  10   0        4.69       26.58      6.70 o 
   4  10   0       22.45       13.12      5.94 o 
   5  10   0      249.50      207.16     10.46 o 
   6  10   0      118.66      109.80      8.89 o 
   7  10   0      116.92      111.93     11.36 o 
   8  10   0        0.17       -2.63      9.64 o 
   9  10   0       47.83       42.03     13.13 o 
   1  11   0        9.43       17.35      8.01 o 
   2  11   0      147.77      135.23      9.78 o 
   3  11   0        0.13       -0.23      6.82 o 
   4  11   0      103.58       98.47      9.35 o 
   5  11   0        9.39       18.10      8.26 o 
   6  11   0       66.51       49.51      9.19 o 
   7  11   0       26.71       25.02      9.00 o 
   8  11   0        1.32        7.71     10.66 o 
   0  12   0        6.95        3.23     12.17 o 
   1  12   0       23.47       19.29      8.58 o 
   2  12   0       11.60        7.44      8.88 o 
   3  12   0        5.06        2.81      8.09 o 
   4  12   0        2.57       18.71      8.57 o 
   5  12   0       11.91       23.80      8.87 o 
   6  12   0       12.85       10.51      9.87 o 
   7  12   0        0.24        7.05     16.86 o 
   1  13   0       13.65        9.08      9.47 o 
   2  13   0        0.69        9.60      9.87 o 
   3  13   0       22.92       25.40     10.33 o 
   4  13   0       10.99        7.21      9.87 o 
   5  13   0        1.18       -0.02     14.04 o 
   0  14   0       82.99      109.34     18.71 o 
   1  14   0       17.55       20.74     12.60 o 
   2  14   0       10.21        6.64     11.96 o 
   3  14   0        0.41        5.17     15.23 o 
   1   0   1      168.04      197.40      3.94 o 
   2   0   1     7463.07     7987.37    125.38 o 
   3   0   1       48.17      101.00      3.38 o 
   4   0   1     3134.17     2966.38     47.74 o 
   5   0   1       97.16      117.33      4.63 o 
   6   0   1     5672.36     5755.27     92.08 o 
   7   0   1     2716.71     2734.01     53.54 o 
   8   0   1      984.67      927.23     19.54 o 
   9   0   1      724.37      645.11     16.99 o 
  10   0   1      297.62      270.56     11.23 o 
  11   0   1        3.61        4.11      7.92 o 
  12   0   1       31.48       48.06     12.24 o 
  13   0   1       58.42       60.30     18.57 o 
 -13   1   1       57.49       57.32     13.47 o 
 -12   1   1      202.64      233.92     21.68 o 
 -11   1   1      162.76      194.59     13.08 o 
 -10   1   1      265.17      210.05     11.21 o 
  -9   1   1      845.51      850.49     21.24 o 
  -8   1   1      513.58      536.24     15.79 o 
  -7   1   1     3030.77     2986.59     74.63 o 
  -6   1   1      410.40      383.25      8.63 o 
  -5   1   1     4302.93     4557.02     77.65 o 
  -4   1   1     3388.62     3390.15     55.89 o 
  -3   1   1    14120.44    14276.78    224.98 o 
  -2   1   1    12157.89    12686.22    267.13 o 
  -1   1   1     1182.09     1134.92     51.44 o 
   0   1   1     2512.30     2712.09     42.91 o 
   1   1   1     1599.75     1659.10     52.47 o 
   2   1   1    14343.88    15316.53    250.35 o 
   3   1   1    14528.50    15064.29    234.20 o 
   4   1   1     3727.46     3755.64     58.47 o 
   5   1   1     3676.55     3450.96     71.58 o 
   6   1   1      407.64      384.64      9.62 o 
   7   1   1     2826.85     2707.72     57.39 o 
   8   1   1      704.14      743.43     17.26 o 
   9   1   1      911.52      929.85     21.54 o 
  10   1   1      276.89      235.25     11.63 o 
  11   1   1      105.70      122.01     11.59 o 
  12   1   1      167.78      208.25     17.58 o 
  13   1   1       44.22       44.03     13.80 o 
 -13   2   1      143.95      145.06     16.60 o 
 -12   2   1      136.16      155.77     13.39 o 
 -11   2   1      361.89      372.61     17.39 o 
 -10   2   1      342.14      332.20     15.40 o 
  -9   2   1      227.51      202.25     23.34 o 
  -8   2   1      274.73      274.02     27.36 o 
  -7   2   1      261.35      257.92      8.40 o 
  -6   2   1      107.47      111.37      5.60 o 
  -5   2   1      343.99      399.79     13.76 o 
  -4   2   1      725.66      782.80     16.84 o 
  -3   2   1     2355.33     2490.59     52.78 o 
  -2   2   1     4300.12     4626.37    105.47 o 
  -1   2   1    12010.92    12028.74    196.60 o 
   0   2   1     2378.85     2368.29     72.02 o 
   1   2   1    10698.43    10481.79    196.43 o 
   2   2   1     5167.00     5349.87    105.32 o 
   3   2   1     1883.47     1978.12     42.04 o 
   4   2   1      956.44     1035.28     22.02 o 
   5   2   1      454.95      468.39     12.68 o 
   6   2   1      124.95      122.13      5.30 o 
   7   2   1      219.72      221.94      7.55 o 
   8   2   1      191.86      165.04     16.14 o 
   9   2   1      128.47      122.92      9.43 o 
  10   2   1      289.00      297.49     15.05 o 
  11   2   1      403.48      416.69     18.53 o 
  12   2   1      157.49      177.36     13.85 o 
  13   2   1      160.83      157.61     16.72 o 
 -13   3   1        7.59       11.19     12.92 o 
 -12   3   1      354.78      381.08     19.47 o 
 -11   3   1       32.50       43.34      9.88 o 
 -10   3   1      242.15      228.56     13.60 o 
  -9   3   1      440.12      473.40     32.58 o 
  -8   3   1      739.57      674.35     68.40 o 
  -7   3   1      599.63      544.74     13.19 o 
  -6   3   1     1430.70     1476.98     53.08 o 
  -5   3   1     2014.08     2238.32     47.84 o 
  -4   3   1     3314.43     3452.14     56.17 o 
  -3   3   1      336.79      376.39     14.70 o 
  -2   3   1    10039.63     9696.94    149.09 o 
  -1   3   1     2070.13     2075.09     42.55 o 
   0   3   1    17083.40    17543.52    274.54 o 
   1   3   1     1551.13     1441.32     69.20 o 
   2   3   1     9550.06     9197.55    158.21 o 
   3   3   1      446.15      496.40     10.41 o 
   4   3   1     3330.30     3555.40     56.60 o 
   5   3   1     2197.04     2401.65     38.36 o 
   6   3   1     1417.24     1437.70     47.13 o 
   7   3   1      651.24      597.02     12.60 o 
   8   3   1      864.93      857.22     68.18 o 
   9   3   1      478.59      490.56     27.69 o 
  10   3   1      239.36      207.44     13.07 o 
  11   3   1       31.87       42.48      9.81 o 
  12   3   1      330.46      371.64     19.31 o 
  13   3   1       13.11       -0.35     15.64 o 
 -13   4   1        6.34       10.73     22.94 o 
 -12   4   1       71.83       77.68     11.84 o 
 -11   4   1       74.16       59.70     10.74 o 
 -10   4   1       25.06       33.39      9.22 o 
  -9   4   1      153.12      135.61     10.29 o 
  -8   4   1     1554.84     1493.86     62.17 o 
  -7   4   1      135.36      144.10     24.02 o 
  -6   4   1      955.22      896.72     19.38 o 
  -5   4   1     1132.42     1123.86     55.11 o 
  -4   4   1     4401.19     4248.72     71.86 o 
  -3   4   1      915.58      836.20     26.71 o 
  -2   4   1     1205.07     1282.34     22.45 o 
  -1   4   1      117.99      164.79      7.24 o 
   0   4   1      673.21      743.21     33.44 o 
   1   4   1       98.51      156.66      6.30 o 
   2   4   1     1096.17     1189.09     22.09 o 
   3   4   1     1175.18     1092.57     23.62 o 
   4   4   1     4308.58     4105.04     62.91 o 
   5   4   1     1010.67     1024.31     47.40 o 
   6   4   1      858.09      824.88     17.64 o 
   7   4   1      224.55      250.13     32.99 o 
   8   4   1     1589.27     1608.82     55.81 o 
   9   4   1      107.51      111.19      9.16 o 
  10   4   1       57.84       72.05     10.12 o 
  11   4   1       86.18       79.78     11.25 o 
  12   4   1       72.61       79.17     12.56 o 
  13   4   1        3.20        8.25     16.22 o 
 -12   5   1       10.95       12.21     11.96 o 
 -11   5   1       94.85       91.72     11.65 o 
 -10   5   1       33.70       29.44      9.31 o 
  -9   5   1       80.73       73.98      9.42 o 
  -8   5   1       78.68       95.01      8.30 o 
  -7   5   1      674.05      697.57     49.03 o 
  -6   5   1      152.44      165.14      7.40 o 
  -5   5   1      622.24      565.47     33.24 o 
  -4   5   1      525.11      575.54     29.99 o 
  -3   5   1      264.24      231.73     27.54 o 
  -2   5   1      518.87      544.72     32.85 o 
  -1   5   1     3165.03     3423.63    106.90 o 
   0   5   1       17.79       52.61      4.83 o 
   1   5   1     3095.07     3389.13    112.85 o 
   2   5   1      414.29      427.67     17.74 o 
   3   5   1      403.31      356.56     23.53 o 
   4   5   1      537.18      535.50     39.39 o 
   5   5   1      648.73      610.24     24.27 o 
   6   5   1       70.38       92.73      6.40 o 
   7   5   1      778.61      836.04     43.99 o 
   8   5   1       79.75       88.95      8.26 o 
   9   5   1       68.70       84.10      8.60 o 
  10   5   1       37.30       24.55      9.18 o 
  11   5   1      102.38       87.95     11.61 o 
  12   5   1       20.97       30.87     11.24 o 
 -11   6   1      169.39      171.50     13.80 o 
 -10   6   1       75.66       83.72     13.57 o 
  -9   6   1      237.38      241.93     36.48 o 
  -8   6   1      100.95      121.64      9.14 o 
  -7   6   1      252.51      279.59     12.24 o 
  -6   6   1      275.44      324.92     48.76 o 
  -5   6   1      234.36      211.36     23.14 o 
  -4   6   1      518.60      541.62     15.31 o 
  -3   6   1      558.10      602.68     28.56 o 
  -2   6   1     1331.43     1332.39    116.28 o 
  -1   6   1     1747.94     1798.98     58.68 o 
   0   6   1     1912.27     1770.15    130.95 o 
   1   6   1     1729.68     1767.63     61.68 o 
   2   6   1     1375.74     1433.70    126.29 o 
   3   6   1      615.22      669.62     33.87 o 
   4   6   1      634.94      674.76     17.05 o 
   5   6   1      190.55      213.54     25.26 o 
   6   6   1      289.65      320.24     40.68 o 
   7   6   1      303.08      331.19     11.54 o 
   8   6   1      104.02      121.81      9.07 o 
   9   6   1      222.46      201.37     15.09 o 
  10   6   1       75.51       81.15     11.05 o 
  11   6   1      169.00      170.00     14.24 o 
  12   6   1        5.68        2.40     15.33 o 
 -11   7   1       32.09       53.71     13.10 o 
 -10   7   1      111.66      119.27     12.82 o 
  -9   7   1       72.09       93.00     10.46 o 
  -8   7   1        2.94       32.48      7.60 o 
  -7   7   1      156.12      163.59      9.75 o 
  -6   7   1      274.83      272.30     14.78 o 
  -5   7   1      453.82      428.57     41.87 o 
  -4   7   1      114.21      129.93      8.01 o 
  -3   7   1      222.01      213.89     13.85 o 
  -2   7   1     1535.63     1637.52     29.27 o 
  -1   7   1      477.44      479.73     11.76 o 
   0   7   1      447.13      501.44     16.10 o 
   1   7   1      562.40      569.14     11.14 o 
   2   7   1     1734.05     1805.90     36.85 o 
   3   7   1      301.70      297.45     13.28 o 
   4   7   1       86.67       86.36      6.07 o 
   5   7   1      381.10      369.05     30.28 o 
   6   7   1      234.09      242.64     17.05 o 
   7   7   1      153.58      141.64     11.27 o 
   8   7   1       13.99       37.47      7.66 o 
   9   7   1       59.39       91.95      9.73 o 
  10   7   1      120.88      142.45     17.68 o 
  11   7   1       36.88       60.71     11.78 o 
 -10   8   1       61.43       81.64     13.93 o 
  -9   8   1        7.40       13.49      8.37 o 
  -8   8   1       70.58       87.91      9.28 o 
  -7   8   1       66.38       76.44     12.60 o 
  -6   8   1      328.37      299.31     11.31 o 
  -5   8   1      149.21      150.94     19.61 o 
  -4   8   1       74.01      109.55     17.72 o 
  -3   8   1      650.69      665.62     44.57 o 
  -2   8   1      120.80      152.22      7.12 o 
  -1   8   1      279.61      325.23     32.44 o 
   0   8   1      269.98      272.90     33.32 o 
   1   8   1      274.41      292.28     35.58 o 
   2   8   1       83.77      124.63      6.63 o 
   3   8   1      635.23      567.86     46.28 o 
   4   8   1       77.35      117.73     13.35 o 
   5   8   1      180.92      189.36     27.28 o 
   6   8   1      352.12      314.20     11.63 o 
   7   8   1       53.29       67.89      9.16 o 
   8   8   1       92.24       93.44      9.49 o 
   9   8   1        7.54       17.73      8.63 o 
  10   8   1       56.43       64.04     11.60 o 
  11   8   1       37.40       68.46     25.53 o 
 -10   9   1       30.97       25.78     15.12 o 
  -9   9   1        8.62        7.65      9.52 o 
  -8   9   1       25.35       25.46      8.50 o 
  -7   9   1      121.32      152.88     10.76 o 
  -6   9   1       26.77       45.32      9.46 o 
  -5   9   1       44.94       45.96      6.00 o 
  -4   9   1      182.63      153.84     13.15 o 
  -3   9   1      208.42      218.80     10.03 o 
  -2   9   1       28.79       55.16      6.01 o 
  -1   9   1      195.21      180.55      9.21 o 
   0   9   1      196.76      209.03     39.52 o 
   1   9   1      185.66      198.04      8.52 o 
   2   9   1       21.07       39.35     10.17 o 
   3   9   1      206.17      240.50      9.85 o 
   4   9   1      133.00      127.14     19.63 o 
   5   9   1       94.24       86.27      7.96 o 
   6   9   1       44.97       44.34      8.13 o 
   7   9   1      128.00      156.68     12.99 o 
   8   9   1       24.94       32.27      9.94 o 
   9   9   1        4.00       10.91     10.08 o 
  10   9   1       25.80       23.81     15.69 o 
  -9  10   1       52.51       41.73      9.96 o 
  -8  10   1       43.53       68.39      9.96 o 
  -7  10   1        7.37       13.16      7.36 o 
  -6  10   1       27.00       37.69      7.32 o 
  -5  10   1       10.94       38.15      6.87 o 
  -4  10   1        2.15       21.40      6.07 o 
  -3  10   1      302.41      262.92     30.44 o 
  -2  10   1      170.21      169.15     24.68 o 
  -1  10   1      176.44      166.62      9.66 o 
   0  10   1      248.15      210.86     41.61 o 
   1  10   1      222.60      191.62     11.46 o 
   2  10   1      197.05      143.15     17.50 o 
   3  10   1      299.64      274.43     25.18 o 
   4  10   1        1.73       12.87      6.12 o 
   5  10   1       11.26       31.80      7.71 o 
   6  10   1       18.32       24.35      7.99 o 
   7  10   1        4.15        7.97      9.10 o 
   8  10   1       46.72       59.26     15.34 o 
   9  10   1       61.32       53.62     11.97 o 
  -8  11   1        5.66        9.48     10.85 o 
  -7  11   1        4.48       20.21      9.96 o 
  -6  11   1       56.43       62.65      9.50 o 
  -5  11   1      101.64      140.42     10.12 o 
  -4  11   1        4.22       13.65      7.47 o 
  -3  11   1       52.91       53.69      8.36 o 
  -2  11   1       89.58       94.82      8.62 o 
  -1  11   1       55.15       76.34      9.40 o 
   0  11   1       42.44       26.22      8.05 o 
   1  11   1       38.26       49.99      8.89 o 
   2  11   1       81.85       72.60      8.39 o 
   3  11   1       54.14       62.44      8.33 o 
   4  11   1        4.96       28.13      7.78 o 
   5  11   1       91.14      121.78     12.22 o 
   6  11   1       54.51       76.90      8.91 o 
   7  11   1        4.00       10.31      8.92 o 
   8  11   1        6.47        5.37      9.37 o 
  -7  12   1        0.37       -1.75     16.84 o 
  -6  12   1       26.81       26.64     12.50 o 
  -5  12   1       23.06       20.29      9.00 o 
  -4  12   1        2.16       22.06      8.49 o 
  -3  12   1        8.58       27.46      8.63 o 
  -2  12   1       17.38       18.22      9.07 o 
  -1  12   1        6.42        6.79      8.25 o 
   0  12   1       43.03       72.01     10.95 o 
   1  12   1        6.10       14.43      8.66 o 
   2  12   1       20.09       27.47      9.19 o 
   3  12   1        9.13       20.57      8.36 o 
   4  12   1        1.06       12.20      8.31 o 
   5  12   1       18.20       16.29      8.78 o 
   6  12   1       24.65       15.36     10.17 o 
   7  12   1        0.03        0.48     12.75 o 
  -5  13   1        2.28       -3.33     21.83 o 
  -4  13   1       11.72       19.43      9.34 o 
  -3  13   1        1.53       13.20      9.89 o 
  -2  13   1       28.31       28.15     10.04 o 
  -1  13   1        3.36        7.60      9.37 o 
   0  13   1        1.02        5.48      9.25 o 
   1  13   1        3.72        9.18      9.28 o 
   2  13   1       27.87       16.72     10.10 o 
   3  13   1        0.63        7.16      9.51 o 
   4  13   1       13.99       24.19     10.75 o 
   5  13   1        2.44        1.34     10.16 o 
  -3  14   1        6.67       -6.89     14.89 o 
  -2  14   1       56.93       64.02     17.27 o 
  -1  14   1       13.80       13.46     12.06 o 
   0  14   1        1.01        4.47     12.15 o 
   1  14   1       10.75       12.96     12.53 o 
   2  14   1       53.86       58.34     16.98 o 
   3  14   1        5.17       18.13     22.57 o 
   0   0   2     2222.29     2227.51     57.19 o 
   1   0   2      165.22      128.89      4.01 o 
   2   0   2     6391.56     6195.83     97.50 o 
   3   0   2    18499.87    19446.73    325.49 o 
   4   0   2     4504.80     4668.60     74.28 o 
   5   0   2      123.35      114.42      4.40 o 
   6   0   2      189.32      211.11      6.32 o 
   7   0   2       12.44       14.78      3.68 o 
   8   0   2      255.30      264.24      9.59 o 
   9   0   2      531.53      506.20     13.41 o 
  10   0   2      171.11      142.38      9.37 o 
  11   0   2      795.56      905.97     28.61 o 
  12   0   2       89.68      125.41     14.68 o 
  13   0   2      313.23      336.57     27.99 o 
 -13   1   2       25.53       23.09     12.89 o 
 -12   1   2       93.96      114.89     16.86 o 
 -11   1   2       53.07       61.27      9.72 o 
 -10   1   2      535.72      535.02     28.23 o 
  -9   1   2      309.14      264.69     11.63 o 
  -8   1   2     1394.49     1364.92     32.78 o 
  -7   1   2      420.27      437.19     19.42 o 
  -6   1   2      711.11      647.48     12.88 o 
  -5   1   2     4545.84     4694.42     99.50 o 
  -4   1   2     1027.92      976.91     16.86 o 
  -3   1   2     2630.85     2864.10     65.83 o 
  -2   1   2     9685.64    10273.35    174.67 o 
  -1   1   2     3068.33     3180.66     74.79 o 
   0   1   2    20075.93    21387.75    335.13 o 
   1   1   2     2854.83     2970.01     69.47 o 
   2   1   2    10294.09    11016.55    168.28 o 
   3   1   2     1904.18     1624.76     37.61 o 
   4   1   2     1053.42      985.64     17.01 o 
   5   1   2     4105.09     3805.33     67.86 o 
   6   1   2      763.36      732.63     13.92 o 
   7   1   2      460.84      433.14     13.76 o 
   8   1   2     1473.46     1355.68     34.01 o 
   9   1   2      313.51      273.54      9.75 o 
  10   1   2      589.83      618.60     41.42 o 
  11   1   2       67.01       76.89     11.93 o 
  12   1   2      118.97      129.73     15.02 o 
  13   1   2       27.06       26.39     12.73 o 
 -13   2   2       20.56       18.82     15.75 o 
 -12   2   2        6.00       12.70      9.28 o 
 -11   2   2       31.96       19.03      8.73 o 
 -10   2   2      244.60      223.57     12.80 o 
  -9   2   2      284.89      274.65     12.74 o 
  -8   2   2     2025.37     2039.06     61.72 o 
  -7   2   2      220.69      183.97      7.62 o 
  -6   2   2     3352.52     3144.02     62.98 o 
  -5   2   2      233.08      282.98     39.20 o 
  -4   2   2      537.09      439.34     11.22 o 
  -3   2   2     2565.96     2624.40     49.28 o 
  -2   2   2     8769.29     8488.38    141.07 o 
  -1   2   2     9668.61    10099.80    158.31 o 
   0   2   2        4.96       59.31      2.24 o 
   1   2   2     9715.90    10077.04    170.63 o 
   2   2   2     8717.33     8334.41    131.76 o 
   3   2   2     2683.66     2676.78     42.33 o 
   4   2   2      641.42      587.82     44.17 o 
   5   2   2      123.11      126.97     14.16 o 
   6   2   2     3518.57     3451.79     81.27 o 
   7   2   2      216.09      193.12      6.45 o 
   8   2   2     1728.27     1705.47     37.92 o 
   9   2   2      223.48      211.63      9.90 o 
  10   2   2      198.94      184.63     11.98 o 
  11   2   2       28.16       18.85      8.68 o 
  12   2   2        7.75        8.75     11.42 o 
  13   2   2       17.00       21.21     12.92 o 
 -13   3   2       26.02       33.31     13.29 o 
 -12   3   2      124.94      130.67     13.23 o 
 -11   3   2       97.08      102.88     13.73 o 
 -10   3   2       97.90      102.19     10.38 o 
  -9   3   2      452.98      397.44     48.50 o 
  -8   3   2        6.07       25.39      8.41 o 
  -7   3   2     1441.03     1333.64     42.64 o 
  -6   3   2      272.84      255.18      7.33 o 
  -5   3   2     3482.18     3542.46     63.32 o 
  -4   3   2     1562.49     1519.66     25.92 o 
  -3   3   2     8760.33     9270.54    154.12 o 
  -2   3   2     7655.30     8030.52    139.97 o 
  -1   3   2     3366.94     3394.45     55.30 o 
   0   3   2      157.57      132.82     13.19 o 
   1   3   2     3450.30     3560.78     68.52 o 
   2   3   2     8568.20     8986.22    144.93 o 
   3   3   2     8832.02     9052.18    143.54 o 
   4   3   2     1621.07     1564.13     25.89 o 
   5   3   2     3171.45     3117.57     53.11 o 
   6   3   2      339.26      326.24     10.26 o 
   7   3   2     1802.90     1796.93     49.13 o 
   8   3   2        4.72       22.89      5.47 o 
   9   3   2      532.99      439.31     22.49 o 
  10   3   2      124.07      117.42     10.81 o 
  11   3   2      119.62      114.20     15.39 o 
  12   3   2      145.52      155.29     13.88 o 
  13   3   2       26.16       27.26     16.65 o 
 -12   4   2       28.46       45.61     13.02 o 
 -11   4   2      462.85      505.29     21.06 o 
 -10   4   2      319.11      298.84     15.34 o 
  -9   4   2      648.93      615.56     34.66 o 
  -8   4   2       99.49      114.57     16.93 o 
  -7   4   2      453.58      479.58     26.38 o 
  -6   4   2      111.58       99.24      5.51 o 
  -5   4   2     1012.81     1018.70     20.79 o 
  -4   4   2      140.16      147.12      6.44 o 
  -3   4   2     1573.02     1489.49     71.78 o 
  -2   4   2      143.76      152.97     13.36 o 
  -1   4   2     8016.82     8271.71    192.31 o 
   0   4   2     1620.34     1842.06     30.08 o 
   1   4   2     7604.77     8026.80    177.84 o 
   2   4   2       97.08       87.31      4.22 o 
   3   4   2     1470.18     1474.42     57.87 o 
   4   4   2      232.26      215.20      5.37 o 
   5   4   2      925.35      974.14     17.93 o 
   6   4   2       77.66       72.03      4.59 o 
   7   4   2      449.33      492.24     27.86 o 
   8   4   2       71.22       76.99     16.08 o 
   9   4   2      649.21      646.81     29.98 o 
  10   4   2      267.76      218.12     13.96 o 
  11   4   2      409.83      467.62     20.66 o 
  12   4   2       16.33       25.69     10.94 o 
  13   4   2       51.32       75.86     27.75 o 
 -12   5   2      114.85      154.75     16.08 o 
 -11   5   2       37.25       32.40     12.02 o 
 -10   5   2      161.34      181.61     12.88 o 
  -9   5   2      132.82      135.73     10.87 o 
  -8   5   2      370.29      385.04     15.75 o 
  -7   5   2      264.18      269.69     11.18 o 
  -6   5   2      101.78      141.53     11.97 o 
  -5   5   2      261.51      245.02     23.64 o 
  -4   5   2     2035.76     1986.23    132.41 o 
  -3   5   2       49.37      102.87      6.52 o 
  -2   5   2      745.27      750.30     28.79 o 
  -1   5   2     1046.45     1141.78     17.45 o 
   0   5   2      259.46      409.87     18.60 o 
   1   5   2      996.98     1110.68     22.30 o 
   2   5   2      832.47      829.77     36.36 o 
   3   5   2       17.03       66.71      5.74 o 
   4   5   2     2261.12     2001.68     88.63 o 
   5   5   2      384.37      353.50     12.32 o 
   6   5   2      116.24      163.07     16.93 o 
   7   5   2      260.44      270.54     10.59 o 
   8   5   2      324.10      340.27     12.23 o 
   9   5   2      150.33      158.91     12.23 o 
  10   5   2      145.91      181.00     12.90 o 
  11   5   2       49.64       45.77     10.83 o 
  12   5   2      118.34      150.99     14.32 o 
 -11   6   2       21.92       25.77     11.61 o 
 -10   6   2       45.34       53.79     15.01 o 
  -9   6   2      132.34      146.77     14.26 o 
  -8   6   2      174.36      183.61     13.51 o 
  -7   6   2       68.74       78.36      9.52 o 
  -6   6   2      932.82      942.31     36.90 o 
  -5   6   2      209.11      185.32     15.14 o 
  -4   6   2     4252.76     4214.26     81.41 o 
  -3   6   2        4.06       23.94      3.64 o 
  -2   6   2      727.91      913.61     23.90 o 
  -1   6   2      744.49      662.72     21.22 o 
   0   6   2      241.03      452.00     65.37 o 
   1   6   2      625.00      526.50     23.17 o 
   2   6   2      764.95      950.81     19.64 o 
   3   6   2        4.36       30.70      5.54 o 
   4   6   2     4173.44     4075.97     79.08 o 
   5   6   2      225.85      202.12     17.43 o 
   6   6   2     1005.74      988.61     54.50 o 
   7   6   2       53.84       60.73      8.69 o 
   8   6   2      146.58      144.49      9.99 o 
   9   6   2      169.20      182.64     14.09 o 
  10   6   2       45.01       62.72      9.52 o 
  11   6   2       16.79        8.26     10.25 o 
  12   6   2       17.85       14.87     16.48 o 
 -11   7   2       24.34       50.93     13.35 o 
 -10   7   2       63.03       57.84     12.25 o 
  -9   7   2      148.47      136.10     11.64 o 
  -8   7   2        8.58       11.80      7.03 o 
  -7   7   2      765.37      751.24     20.81 o 
  -6   7   2       51.03       70.69      6.35 o 
  -5   7   2      513.64      473.51     35.92 o 
  -4   7   2      450.97      419.18     30.17 o 
  -3   7   2      141.21      166.37      9.42 o 
  -2   7   2      222.12      225.27      8.52 o 
  -1   7   2     1124.30     1192.09     70.02 o 
   0   7   2       92.63      114.06     21.36 o 
   1   7   2     1066.50     1122.42     78.88 o 
   2   7   2      203.18      203.80      8.83 o 
   3   7   2       84.60      123.83      6.58 o 
   4   7   2      372.68      344.50     30.01 o 
   5   7   2      316.42      280.57     30.82 o 
   6   7   2       72.95       88.99      7.42 o 
   7   7   2      738.14      686.78     18.56 o 
   8   7   2        6.67       18.01      7.29 o 
   9   7   2      146.58      144.55     11.30 o 
  10   7   2       54.64       46.47      9.48 o 
  11   7   2       22.24       30.91     11.18 o 
 -10   8   2        7.17        3.44     11.10 o 
  -9   8   2       51.17       46.31     12.00 o 
  -8   8   2       10.05       16.33      7.79 o 
  -7   8   2       58.63      102.24     12.24 o 
  -6   8   2       12.38       13.34      5.77 o 
  -5   8   2       97.37      189.30     26.17 o 
  -4   8   2      738.66      661.14     42.16 o 
  -3   8   2      429.16      458.74     12.36 o 
  -2   8   2      234.07      266.83     11.25 o 
  -1   8   2     1307.09     1179.78     45.19 o 
   0   8   2      619.36      562.60     51.08 o 
   1   8   2     1161.50     1012.78     38.74 o 
   2   8   2      277.05      297.62     13.85 o 
   3   8   2      568.07      580.04     21.00 o 
   4   8   2      734.40      738.16     62.91 o 
   5   8   2       77.89      139.93     30.05 o 
   6   8   2        8.82        4.50      6.32 o 
   7   8   2       63.50       91.53      8.84 o 
   8   8   2       20.77       27.79      7.92 o 
   9   8   2       60.12       60.27      9.09 o 
  10   8   2       10.87       16.28     10.14 o 
  11   8   2        2.25      -20.35     20.35 o 
  -9   9   2       10.32        6.62      9.78 o 
  -8   9   2       14.13       19.17      8.49 o 
  -7   9   2        8.49       12.35      6.79 o 
  -6   9   2       68.81      108.29     17.98 o 
  -5   9   2       67.45       52.16      6.16 o 
  -4   9   2      694.78      717.30     20.02 o 
  -3   9   2       96.05      121.35     15.07 o 
  -2   9   2      137.10      192.55     18.96 o 
  -1   9   2        4.22       18.21      5.57 o 
   0   9   2      235.82      287.37     12.25 o 
   1   9   2       12.46       22.36      5.17 o 
   2   9   2       90.79      107.76     13.00 o 
   3   9   2       79.25       93.26     21.43 o 
   4   9   2      644.06      645.91     32.32 o 
   5   9   2       58.09       38.78      7.06 o 
   6   9   2       57.74      104.99     15.81 o 
   7   9   2       12.19       11.81      7.65 o 
   8   9   2        5.55       16.54      9.55 o 
   9   9   2        9.87       15.75     10.04 o 
  10   9   2      120.86      139.69     16.43 o 
  -9  10   2       27.11       15.95     10.82 o 
  -8  10   2        6.86        7.74      8.47 o 
  -7  10   2       79.84       73.46      9.22 o 
  -6  10   2       42.29       46.89     10.45 o 
  -5  10   2       55.12       46.15     11.69 o 
  -4  10   2      171.15      148.98      8.67 o 
  -3  10   2      203.78      156.85     24.16 o 
  -2  10   2       85.99      145.76     23.72 o 
  -1  10   2      174.11      179.58      9.69 o 
   0  10   2      185.19      175.10     24.54 o 
   1  10   2      187.21      214.99     10.44 o 
   2  10   2      104.54      137.01     27.76 o 
   3  10   2      224.39      211.85     27.48 o 
   4  10   2      144.25      123.02      9.20 o 
   5  10   2       59.15       68.51     16.46 o 
   6  10   2       69.50       62.46      8.66 o 
   7  10   2       91.32       84.99     13.14 o 
   8  10   2       11.09       10.52     10.24 o 
   9  10   2       19.53       14.52     10.72 o 
  -8  11   2        4.45        7.72     10.38 o 
  -7  11   2       48.57       47.30     11.08 o 
  -6  11   2       38.85       45.72     10.11 o 
  -5  11   2       20.94       35.14      7.60 o 
  -4  11   2       19.52       19.63      7.64 o 
  -3  11   2       20.76       33.52      7.62 o 
  -2  11   2       14.52       32.84      7.35 o 
  -1  11   2       33.14       68.82      9.10 o 
   0  11   2      121.95       66.89     18.75 o 
   1  11   2       33.87       66.84     16.08 o 
   2  11   2       10.58       34.47      7.35 o 
   3  11   2       21.20       28.66      7.56 o 
   4  11   2       24.61       14.88      7.71 o 
   5  11   2       34.06       50.42      8.84 o 
   6  11   2       34.13       31.47      8.72 o 
   7  11   2       44.79       58.17     10.84 o 
   8  11   2        2.81       -1.18     10.14 o 
  -7  12   2       26.72       25.72     12.83 o 
  -6  12   2       27.29       39.54     13.08 o 
  -5  12   2        0.32        5.53     11.36 o 
  -4  12   2        7.48        6.53      7.97 o 
  -3  12   2        5.79       12.87      7.56 o 
  -2  12   2       76.56       89.90     10.65 o 
  -1  12   2       32.22       13.55      8.30 o 
   0  12   2        0.55        8.68      8.35 o 
   1  12   2       33.18       18.45      8.69 o 
   2  12   2       79.91       85.27     14.69 o 
   3  12   2        7.82       16.64      9.10 o 
   4  12   2        5.06       16.37      8.75 o 
   5  12   2        0.64       11.02      8.77 o 
   6  12   2       22.72       37.80      9.95 o 
   7  12   2       24.51       30.91     16.88 o 
  -5  13   2        3.17       18.13     21.83 o 
  -4  13   2        2.89        6.29      9.83 o 
  -3  13   2        6.67       12.08      9.60 o 
  -2  13   2        2.96        6.93      9.25 o 
  -1  13   2       12.60       19.58      9.82 o 
   0  13   2        9.84        4.25      9.11 o 
   1  13   2       12.63        5.68      9.33 o 
   2  13   2        6.43        7.93      9.88 o 
   3  13   2        6.62       10.13      9.87 o 
   4  13   2        4.48       10.81      9.93 o 
   5  13   2        3.37        0.98     10.58 o 
  -3  14   2       35.27       60.69     24.42 o 
  -2  14   2       12.22       -3.54     14.91 o 
  -1  14   2       10.48        1.71     12.23 o 
   0  14   2        7.93        8.93     12.41 o 
   1  14   2       13.18        3.79     14.59 o 
   2  14   2       10.68       19.68     14.78 o 
   1   0   3      863.86      790.99     13.58 o 
   2   0   3       46.19       92.48      3.33 o 
   3   0   3    34219.19    35682.61    557.49 o 
   4   0   3     2302.57     2473.03     40.11 o 
   5   0   3     7760.57     7103.85    112.59 o 
   6   0   3      540.41      468.51     10.05 o 
   7   0   3     3209.01     3315.93     64.17 o 
   8   0   3       13.07       11.83      4.25 o 
   9   0   3     1063.26      970.63     22.63 o 
  10   0   3       10.86        6.41      6.43 o 
  11   0   3        2.90        3.02      7.20 o 
  12   0   3        0.26      -11.21     11.21 o 
  13   0   3      146.60      172.66     22.76 o 
 -13   1   3       83.37       79.19     26.64 o 
 -12   1   3       37.57       36.20     11.31 o 
 -11   1   3      344.01      381.26     15.49 o 
 -10   1   3      189.64      196.43     12.35 o 
  -9   1   3      366.44      372.95     17.96 o 
  -8   1   3      379.35      385.27     11.80 o 
  -7   1   3       57.40       63.88      4.63 o 
  -6   1   3     3146.62     2886.71     76.02 o 
  -5   1   3      287.97      221.94     20.44 o 
  -4   1   3      641.36      818.24     21.10 o 
  -3   1   3     4282.11     4601.46    125.67 o 
  -1   1   3     8106.14     8714.32    133.75 o 
   0   1   3      785.17      795.57     13.10 o 
   1   1   3     7922.12     8310.45    133.56 o 
   2   1   3     1679.92     1621.09     42.55 o 
   3   1   3     3630.55     3430.91     64.54 o 
   4   1   3      325.78      236.99      8.09 o 
   5   1   3      235.23      243.10     16.07 o 
   6   1   3     3307.20     3249.72     89.51 o 
   7   1   3       32.59       40.96      4.08 o 
   8   1   3      359.45      348.94      9.71 o 
   9   1   3      258.88      230.26      9.33 o 
  10   1   3      183.49      202.87     16.34 o 
  11   1   3      320.52      351.75     20.31 o 
  12   1   3       45.10       28.56     12.28 o 
  13   1   3       93.95       99.64     15.66 o 
 -13   2   3        2.53       14.70     15.70 o 
 -12   2   3      338.53      347.78     36.73 o 
 -11   2   3       20.78       23.02      8.71 o 
 -10   2   3     1430.34     1396.01     39.48 o 
  -9   2   3      222.24      218.39     14.19 o 
  -8   2   3     1241.90     1165.43     33.00 o 
  -7   2   3       88.71       62.87      6.04 o 
  -6   2   3       97.14      121.57      5.04 o 
  -5   2   3       35.99       65.93      3.64 o 
  -4   2   3     4999.28     5241.64     85.98 o 
  -3   2   3     1143.97     1076.29     18.33 o 
  -2   2   3    14919.82    15412.59    236.70 o 
  -1   2   3    13141.75    13650.88    210.40 o 
   0   2   3    29940.08    31746.26    530.72 o 
   1   2   3    12702.96    13227.29    210.53 o 
   2   2   3    14004.43    14564.43    271.16 o 
   3   2   3     1014.08      943.22     15.99 o 
   4   2   3     5395.58     5585.60     86.14 o 
   5   2   3       27.37       59.51      3.39 o 
   6   2   3       85.76      105.36      4.45 o 
   7   2   3       76.18       63.73      4.74 o 
   8   2   3     1313.90     1260.88     21.86 o 
   9   2   3      241.18      268.64     15.47 o 
  10   2   3     1534.17     1502.94     82.47 o 
  11   2   3       17.19        4.07      8.41 o 
  12   2   3      297.85      302.53     20.58 o 
  13   2   3        0.93       -3.76     14.52 o 
 -13   3   3       93.62      129.60     16.39 o 
 -12   3   3       32.86       21.35     11.92 o 
 -11   3   3      238.45      258.20     15.25 o 
 -10   3   3      117.28      116.36     13.19 o 
  -9   3   3      523.87      546.42     32.47 o 
  -8   3   3      364.53      391.98     46.36 o 
  -7   3   3       42.39       73.52      6.33 o 
  -6   3   3      949.49      860.84     66.91 o 
  -5   3   3      717.57      791.67     28.20 o 
  -4   3   3      925.13      946.44     38.76 o 
  -3   3   3     3780.37     3725.87    160.67 o 
  -2   3   3     3780.59     3650.04     87.66 o 
  -1   3   3     7233.02     7108.75    126.44 o 
   0   3   3     3010.29     2974.61     47.50 o 
   1   3   3     8386.88     8109.00    128.66 o 
   2   3   3     3927.26     3733.50     93.61 o 
   3   3   3     3690.77     3763.19    146.78 o 
   4   3   3      940.83     1008.48     30.43 o 
   5   3   3      600.48      707.24     24.29 o 
   6   3   3      771.82      654.27     48.59 o 
   7   3   3       22.68       45.27      4.20 o 
   8   3   3      286.64      288.84     21.08 o 
   9   3   3      473.81      510.46     35.14 o 
  10   3   3      109.48       99.69      9.55 o 
  11   3   3      259.25      288.62     17.57 o 
  12   3   3       31.12       24.36     10.32 o 
  13   3   3      109.08       91.37     18.79 o 
 -12   4   3       23.84       38.11     12.79 o 
 -11   4   3       85.58       78.19     12.33 o 
 -10   4   3       74.64       80.05     10.21 o 
  -9   4   3      279.21      316.08     15.03 o 
  -8   4   3       90.69       99.17     18.91 o 
  -7   4   3     1844.63     1796.82     37.24 o 
  -6   4   3      226.17      240.99     11.83 o 
  -5   4   3     3874.98     3957.63     67.71 o 
  -4   4   3      798.05      776.51     36.36 o 
  -3   4   3     1137.96     1254.44     36.09 o 
  -2   4   3      155.07      123.40      8.04 o 
  -1   4   3     3739.72     3932.64     79.56 o 
   0   4   3       36.10       18.09      2.33 o 
   1   4   3     3423.70     3704.99     71.61 o 
   2   4   3      184.52      163.54      5.98 o 
   4   4   3      908.17      842.01     27.34 o 
   5   4   3     3780.86     3845.86     62.92 o 
   6   4   3      228.26      252.84      8.28 o 
   7   4   3     1902.12     1834.52     40.12 o 
   8   4   3       89.22      105.64     15.20 o 
   9   4   3      279.71      308.23     13.47 o 
  10   4   3       94.02      108.04     10.33 o 
  11   4   3       72.26       64.23     11.17 o 
  12   4   3       22.33       38.98     11.46 o 
 -12   5   3       37.59       54.73     13.69 o 
 -11   5   3       64.77       56.58     12.28 o 
 -10   5   3       76.22       95.86     19.11 o 
  -9   5   3       73.48       71.77      9.19 o 
  -8   5   3     1177.72     1099.30     27.09 o 
  -7   5   3      192.45      205.47     10.12 o 
  -6   5   3     1238.16     1179.45     63.24 o 
  -5   5   3      159.66      204.04      7.37 o 
  -4   5   3     4272.42     4204.69     70.39 o 
  -3   5   3      443.27      411.20     41.42 o 
  -2   5   3     1877.90     1997.43     66.12 o 
  -1   5   3      919.39      934.61     15.99 o 
   0   5   3      724.34      826.93     82.99 o 
   1   5   3      825.01      842.53     16.68 o 
   2   5   3     2002.80     2195.68     56.37 o 
   3   5   3      380.05      334.30     45.90 o 
   4   5   3     4049.01     3861.60     68.64 o 
   5   5   3      184.98      239.77      8.52 o 
   6   5   3     1046.60     1040.79     57.22 o 
   7   5   3      224.89      237.34      9.76 o 
   8   5   3     1092.50     1035.71     24.58 o 
   9   5   3       97.71       97.27      9.12 o 
  10   5   3       66.68      101.84     12.92 o 
  11   5   3       62.13       50.26     10.81 o 
  12   5   3       36.08       64.31     12.26 o 
 -12   6   3       76.48       77.71     27.75 o 
 -11   6   3        8.96       20.74     11.65 o 
 -10   6   3      153.51      180.62     14.88 o 
  -9   6   3       18.53       29.11      8.90 o 
  -8   6   3       43.78       84.31     14.62 o 
  -7   6   3      185.45      154.77     15.42 o 
  -6   6   3       40.30       96.88      7.29 o 
  -5   6   3      166.23      143.47      6.80 o 
  -4   6   3      468.03      517.20     24.85 o 
  -3   6   3      304.00      298.69     35.44 o 
  -2   6   3     1819.74     1874.75     69.54 o 
  -1   6   3       29.04       28.68      3.57 o 
   0   6   3     1693.69     1512.21     35.04 o 
   1   6   3       16.76       22.14      3.35 o 
   2   6   3     1824.29     1793.69     62.49 o 
   3   6   3      340.55      357.25     45.43 o 
   4   6   3      547.80      549.10     52.61 o 
   5   6   3      171.11      151.72      9.01 o 
   6   6   3       50.67      106.38      7.11 o 
   7   6   3      235.56      202.62     16.52 o 
   8   6   3       21.44       45.44      7.15 o 
   9   6   3       18.14       21.18      7.73 o 
  10   6   3      169.92      171.33     12.14 o 
  11   6   3       11.12       15.42     10.41 o 
  12   6   3       98.92       96.21     28.86 o 
 -11   7   3      123.25      133.88     13.80 o 
 -10   7   3        1.04        4.83     10.54 o 
  -9   7   3      301.03      314.99     18.77 o 
  -8   7   3       34.56       50.41      7.84 o 
  -7   7   3      128.26      173.37     13.45 o 
  -6   7   3       31.55       34.46      6.44 o 
  -5   7   3      693.94      676.27     18.16 o 
  -4   7   3      105.36      121.81      7.89 o 
  -3   7   3      227.39      269.70     23.14 o 
  -2   7   3       76.33       96.46      5.05 o 
  -1   7   3     1893.96     1815.73     63.69 o 
   0   7   3     1060.90     1123.65     21.51 o 
   1   7   3     1590.19     1549.99     50.74 o 
   2   7   3       46.28       66.27      5.35 o 
   3   7   3      243.50      288.98     15.47 o 
   4   7   3      150.75      167.88      9.05 o 
   5   7   3      679.03      665.98     18.61 o 
   6   7   3       64.71       65.92      7.36 o 
   7   7   3      121.17      149.08     12.36 o 
   8   7   3       47.39       57.05      7.32 o 
   9   7   3      283.85      300.97     16.16 o 
  10   7   3        4.40        2.78      9.74 o 
  11   7   3      105.93      130.61     15.75 o 
 -10   8   3       11.60       22.56     10.23 o 
  -9   8   3       46.04       54.01     10.39 o 
  -8   8   3        7.12       11.97      7.35 o 
  -7   8   3      283.68      271.33     11.57 o 
  -6   8   3        5.12       22.51      6.07 o 
  -5   8   3      270.58      268.71      9.72 o 
  -4   8   3      231.29      203.84      8.31 o 
  -3   8   3      487.66      513.31     35.41 o 
  -2   8   3      452.45      413.20     11.38 o 
  -1   8   3      124.01      171.79     11.11 o 
   0   8   3       50.61       77.83      4.89 o 
   1   8   3      170.87      208.81      9.96 o 
   2   8   3      528.11      494.46     12.74 o 
   3   8   3      603.89      634.73     37.65 o 
   4   8   3      224.30      207.98     22.98 o 
   5   8   3      273.75      247.68     11.64 o 
   6   8   3        7.07       24.82      6.74 o 
   7   8   3      254.28      250.97     12.55 o 
   8   8   3        9.30       14.06      8.81 o 
   9   8   3       46.51       49.36     10.32 o 
  10   8   3       18.70       19.83     10.56 o 
  11   8   3        2.31       13.32     23.31 o 
 -10   9   3       52.42       67.72     23.68 o 
  -9   9   3        6.44        3.72      9.84 o 
  -8   9   3       75.00       86.76     10.12 o 
  -7   9   3       39.49       47.59      8.24 o 
  -6   9   3      338.13      316.99     12.56 o 
  -5   9   3      230.86      259.08     12.77 o 
  -4   9   3      681.32      637.94     15.50 o 
  -3   9   3      257.48      273.80     30.39 o 
  -2   9   3       73.18      113.25     12.15 o 
  -1   9   3      152.98       97.73     10.44 o 
   0   9   3      301.45      405.44     86.90 o 
   1   9   3      163.36      119.07     12.55 o 
   2   9   3      103.80      142.62     28.74 o 
   3   9   3      298.53      280.63     32.10 o 
   4   9   3      660.67      609.45     18.31 o 
   5   9   3      250.17      272.40     12.33 o 
   6   9   3      350.97      314.39     13.83 o 
   7   9   3       34.40       50.34      8.45 o 
   8   9   3       75.86       84.87     11.22 o 
   9   9   3        7.81        4.65      9.91 o 
  10   9   3       49.51       62.89     18.57 o 
  -9  10   3        2.10       12.46     11.99 o 
  -8  10   3       22.57       39.23      9.57 o 
  -7  10   3       15.24       21.15      8.03 o 
  -6  10   3        8.30       42.66      8.36 o 
  -5  10   3      115.01      155.24      8.59 o 
  -4  10   3        5.71       21.10      5.89 o 
  -3  10   3      195.57      200.28      9.54 o 
  -2  10   3      162.93      141.68     12.85 o 
  -1  10   3      100.74      108.00      8.33 o 
   0  10   3       72.96       53.52      7.21 o 
   1  10   3       94.77      104.39     13.58 o 
   2  10   3      104.35       90.01      9.19 o 
   3  10   3      170.22      163.71     13.89 o 
   4  10   3        9.17       26.47      6.84 o 
   5  10   3      114.19      141.36      9.97 o 
   6  10   3        7.66       37.28      8.78 o 
   7  10   3       13.47       17.61      8.23 o 
   8  10   3       20.91       22.59     10.39 o 
   9  10   3        3.27        5.20     10.62 o 
  -8  11   3        6.07        7.50     12.03 o 
  -7  11   3        3.38       15.06      9.11 o 
  -6  11   3       96.18       45.19      9.07 o 
  -5  11   3        7.11       29.73      9.26 o 
  -4  11   3       36.09       21.73      7.79 o 
  -3  11   3       71.61       91.78     12.73 o 
  -2  11   3        0.38       -1.51      6.75 o 
  -1  11   3      100.42      102.73      8.95 o 
   0  11   3       74.95       95.48      9.46 o 
   1  11   3       90.38       83.43      9.41 o 
   2  11   3        1.31        4.19      7.91 o 
   3  11   3       98.76      126.14     15.35 o 
   4  11   3       40.71       24.59      8.00 o 
   5  11   3        5.49       27.64      9.50 o 
   6  11   3       96.52       44.11      8.87 o 
   7  11   3        5.47       34.50     10.29 o 
   8  11   3        7.14        5.67     10.90 o 
  -7  12   3       15.06       23.21     16.35 o 
  -6  12   3        0.75        9.38     12.42 o 
  -5  12   3       32.75       20.46     11.61 o 
  -4  12   3       46.93       59.41     11.75 o 
  -3  12   3        5.42        7.09      7.91 o 
  -2  12   3       15.55       22.88      8.14 o 
  -1  12   3        8.48       29.24      9.18 o 
   0  12   3       44.76       62.67      9.58 o 
   1  12   3        5.53       23.33      9.09 o 
   2  12   3       12.22       25.46      9.16 o 
   3  12   3       10.60        2.85      8.67 o 
   4  12   3       43.56       46.34      9.15 o 
   5  12   3       23.91       17.12      8.96 o 
   6  12   3        0.75        6.39      9.18 o 
   7  12   3       12.15        8.64     20.54 o 
  -5  13   3       23.61        6.29     23.31 o 
  -4  13   3       14.43       20.30     10.02 o 
  -3  13   3        3.55       -2.89     10.73 o 
  -2  13   3       19.36       22.52      9.75 o 
  -1  13   3       35.59       33.84     10.18 o 
   0  13   3        6.41       12.26      9.81 o 
   1  13   3       33.26       29.58     10.11 o 
   2  13   3       16.37       35.60     10.63 o 
   3  13   3        3.09        1.02      9.63 o 
   4  13   3       19.08       14.80     10.73 o 
   5  13   3       22.25       16.63     12.43 o 
  -3  14   3        2.21        5.92     21.46 o 
  -2  14   3        1.33       16.65     22.20 o 
  -1  14   3       35.29       29.42     15.04 o 
   0  14   3       18.40        2.70     12.16 o 
   1  14   3       35.55       24.61     16.10 o 
   2  14   3        0.59       -0.74     14.00 o 
   0   0   4     1054.22     1026.42     27.89 o 
   1   0   4     1003.22      909.36     15.04 o 
   2   0   4     1302.34     1267.40     22.47 o 
   3   0   4     5737.18     5611.16     88.80 o 
   4   0   4       88.41      197.89      5.01 o 
   5   0   4       55.87       89.03      3.70 o 
   6   0   4        3.29       29.76      3.54 o 
   7   0   4       55.24       77.63      5.40 o 
   8   0   4      246.42      223.79      8.57 o 
   9   0   4      596.74      539.74     14.02 o 
  10   0   4      205.49      228.54     13.08 o 
  11   0   4      280.56      285.57     13.98 o 
  12   0   4       83.45       63.28     13.44 o 
  13   0   4       78.82       51.07     27.75 o 
 -13   1   4      103.20       96.95     27.75 o 
 -12   1   4      176.21      195.04     15.87 o 
 -11   1   4      340.41      339.81     14.94 o 
 -10   1   4      188.98      204.53     12.14 o 
  -9   1   4      450.13      451.22     23.63 o 
  -8   1   4     1688.47     1570.06     33.09 o 
  -7   1   4      742.73      828.18     35.06 o 
  -6   1   4     2313.63     2308.53     37.78 o 
  -5   1   4     3897.59     3893.10     63.71 o 
  -4   1   4     1369.20     1340.07     26.39 o 
  -3   1   4     5072.91     4800.80     96.71 o 
  -2   1   4     7100.29     7015.20    188.29 o 
  -1   1   4     3940.60     4085.35    130.10 o 
   0   1   4    19831.64    20263.20    317.29 o 
   1   1   4     4994.30     5124.51    160.09 o 
   2   1   4     6989.96     7077.93    118.44 o 
   3   1   4     5116.31     4965.12     92.72 o 
   4   1   4     1449.17     1488.32     31.16 o 
   5   1   4     4184.60     4091.52     64.66 o 
   6   1   4     2255.19     2305.50     39.07 o 
   7   1   4      784.33      786.35     28.86 o 
   8   1   4     1726.73     1654.47     32.71 o 
   9   1   4      314.63      284.70     11.18 o 
  10   1   4      141.16      144.07      8.73 o 
  11   1   4      313.71      324.59     19.24 o 
  12   1   4      172.94      167.99     14.10 o 
  13   1   4       94.89       98.21     15.27 o 
 -13   2   4       15.14       24.31     12.72 o 
 -12   2   4        1.43       -9.20     10.45 o 
 -11   2   4        4.82       10.99      8.67 o 
 -10   2   4      147.24      146.48     13.62 o 
  -9   2   4      314.08      283.23     14.38 o 
  -8   2   4     1393.27     1392.42     38.47 o 
  -7   2   4      528.03      481.56     36.30 o 
  -6   2   4     3496.85     3351.68     62.62 o 
  -5   2   4     2274.21     2337.63     43.84 o 
  -4   2   4     1609.28     1686.42     29.83 o 
  -3   2   4     1629.07     1633.56    191.84 o 
  -2   2   4     1169.71     1066.18     28.46 o 
  -1   2   4     3339.73     3441.96     89.51 o 
   0   2   4     1742.23     1750.46     28.31 o 
   1   2   4     3527.94     3580.48     97.01 o 
   2   2   4      953.19      944.67     27.47 o 
   3   2   4     1913.72     1929.25    216.41 o 
   4   2   4     1628.51     1705.85     26.87 o 
   5   2   4     2578.79     2684.50     49.68 o 
   6   2   4     3345.05     3181.38     49.93 o 
   7   2   4      682.26      705.36     45.27 o 
   8   2   4     1546.34     1552.07     26.02 o 
   9   2   4      403.69      368.13     11.59 o 
  10   2   4      193.81      195.77     11.21 o 
  11   2   4        8.17       10.95      9.01 o 
  12   2   4        3.40        5.31     11.27 o 
  13   2   4       11.44       28.06     15.57 o 
 -13   3   4       31.02       39.77     13.91 o 
 -12   3   4       38.74       43.92     12.62 o 
 -11   3   4       41.81       40.80     11.21 o 
 -10   3   4       48.91       55.28      9.07 o 
  -9   3   4      399.25      426.55     17.01 o 
  -8   3   4      427.28      368.23     13.22 o 
  -7   3   4      658.20      586.22     15.48 o 
  -6   3   4     1608.22     1540.36     38.52 o 
  -5   3   4     1032.67     1019.01     19.75 o 
  -3   3   4     3465.11     3597.53    102.54 o 
  -2   3   4      477.21      472.26     81.10 o 
  -1   3   4     1034.37     1132.11     36.46 o 
   0   3   4      322.84      384.98     19.53 o 
   1   3   4      862.55      971.81     40.04 o 
   2   3   4      378.70      326.63      9.98 o 
   3   3   4     3719.20     3884.85     86.47 o 
   5   3   4     1066.47     1049.49     17.58 o 
   6   3   4     1512.35     1480.84     30.07 o 
   7   3   4      652.92      620.54     23.99 o 
   8   3   4      365.64      352.63     17.38 o 
   9   3   4      341.26      363.12     14.57 o 
  10   3   4       29.96       34.95      7.80 o 
  11   3   4       23.05       19.70      9.39 o 
  12   3   4       41.91       39.95     10.80 o 
 -12   4   4      114.08       90.88     14.08 o 
 -11   4   4      303.59      295.04     21.31 o 
 -10   4   4       60.63       84.52     12.52 o 
  -9   4   4      162.36      165.69     11.38 o 
  -8   4   4       89.11       94.95      7.82 o 
  -7   4   4      211.45      244.74      9.71 o 
  -6   4   4       35.51       78.44      5.53 o 
  -5   4   4      515.49      618.01     13.03 o 
  -4   4   4      470.14      558.00     34.00 o 
  -3   4   4     2267.10     2227.33     36.70 o 
  -2   4   4     1566.77     1596.74    120.86 o 
  -1   4   4     6831.15     6897.51    108.11 o 
   0   4   4      187.45      196.88     23.92 o 
   1   4   4     6465.44     6492.12    115.25 o 
   2   4   4     1571.38     1617.37    106.12 o 
   3   4   4     2287.76     2225.95     43.82 o 
   4   4   4      658.13      754.88     39.58 o 
   5   4   4      462.57      583.88     12.24 o 
   6   4   4       27.54       56.27      4.49 o 
   7   4   4      229.96      273.56      9.85 o 
   8   4   4       41.86       45.78      7.15 o 
   9   4   4      192.95      189.54      9.81 o 
  10   4   4       92.08      126.82     10.31 o 
  11   4   4      324.51      305.61     17.29 o 
  12   4   4      137.66      107.73     15.66 o 
 -12   5   4       72.20       85.40     12.49 o 
 -11   5   4      166.46      169.95     16.42 o 
 -10   5   4      200.84      200.63     21.56 o 
  -9   5   4      249.15      246.55     14.08 o 
  -8   5   4       55.91       86.63     12.39 o 
  -7   5   4      139.23      145.02     18.82 o 
  -6   5   4      555.47      570.35     25.62 o 
  -5   5   4      456.47      435.89     16.71 o 
  -4   5   4      664.85      675.95     34.07 o 
  -3   5   4       67.79       95.79      7.59 o 
  -2   5   4     3774.06     3815.14     62.38 o 
  -1   5   4     2654.96     2798.39     48.11 o 
   0   5   4      275.38      227.76      6.87 o 
   1   5   4     3020.90     3185.23     51.89 o 
   2   5   4     3533.18     3621.92     64.01 o 
   3   5   4        8.45       46.14      8.04 o 
   4   5   4      655.94      704.13     26.65 o 
   5   5   4      541.60      475.79     25.48 o 
   6   5   4      542.96      586.31     17.63 o 
   7   5   4      135.82      119.00     18.78 o 
   8   5   4       28.68       60.11      6.83 o 
   9   5   4      302.78      312.28     15.84 o 
  10   5   4      214.91      237.57     20.98 o 
  11   5   4      161.92      160.64     16.14 o 
  12   5   4       55.81       74.68     14.45 o 
 -12   6   4       44.56       42.85     16.74 o 
 -11   6   4        0.54       12.59      9.76 o 
 -10   6   4       66.85       82.41     12.00 o 
  -9   6   4       84.34       99.47     20.74 o 
  -8   6   4      338.68      335.11     15.48 o 
  -7   6   4      888.60      866.85     39.36 o 
  -6   6   4      863.89      823.68     19.00 o 
  -5   6   4      501.12      533.86     40.35 o 
  -4   6   4     1328.90     1237.14     59.56 o 
  -3   6   4      121.40      187.49     24.51 o 
  -2   6   4      387.19      443.60      9.06 o 
  -1   6   4      280.06      284.55     32.90 o 
   0   6   4      505.31      587.51     11.54 o 
   1   6   4      317.81      314.94     32.41 o 
   2   6   4      382.69      470.36     11.54 o 
   3   6   4      120.05      216.49     49.03 o 
   4   6   4     1218.88     1102.60     91.09 o 
   5   6   4      447.34      485.59     44.43 o 
   6   6   4     1044.39      979.96     27.83 o 
   7   6   4      862.27      827.78     39.22 o 
   8   6   4      331.29      316.69     13.83 o 
   9   6   4       79.48      101.14     20.51 o 
  10   6   4       51.90       49.50     10.32 o 
  11   6   4        1.98        7.67     12.03 o 
  12   6   4       45.82       64.76     27.38 o 
 -11   7   4        1.84        8.67     10.45 o 
 -10   7   4       46.14       53.93     10.77 o 
  -9   7   4       25.65       27.28      9.32 o 
  -8   7   4       26.83       48.26      8.01 o 
  -7   7   4      478.33      449.22     14.17 o 
  -6   7   4       20.95       37.14      7.45 o 
  -5   7   4       87.92       94.42      6.17 o 
  -4   7   4      183.71      233.67     27.19 o 
  -3   7   4      125.17      149.39      5.90 o 
  -2   7   4      603.12      562.93     38.62 o 
  -1   7   4       17.98       79.38      9.83 o 
   0   7   4       16.17       54.99      5.11 o 
   1   7   4        9.48       49.25      6.05 o 
   2   7   4      526.11      478.06     55.39 o 
   3   7   4       85.62      123.59      7.22 o 
   4   7   4      275.93      283.04     44.47 o 
   5   7   4       69.83       83.26      8.27 o 
   6   7   4       71.12       83.43     13.60 o 
   7   7   4      481.94      442.60     15.60 o 
   8   7   4       39.20       61.32      8.66 o 
   9   7   4       38.71       44.86     10.09 o 
  10   7   4       42.08       44.94     10.92 o 
  11   7   4        3.67       -4.39     11.92 o 
 -10   8   4      100.62       92.71     12.41 o 
  -9   8   4       46.16       44.28     10.21 o 
  -8   8   4       48.99       45.60     12.74 o 
  -7   8   4      142.62      164.15     10.13 o 
  -6   8   4       48.87       82.10      8.30 o 
  -5   8   4       54.66       54.69      5.75 o 
  -4   8   4      250.33      282.51     32.04 o 
  -3   8   4       73.26       84.03      5.58 o 
  -2   8   4      891.43      848.48     80.10 o 
  -1   8   4      525.12      445.93     36.60 o 
   0   8   4      208.81      244.94     35.58 o 
   1   8   4      476.51      420.78     35.66 o 
   2   8   4      918.69      864.41     81.37 o 
   3   8   4       32.86       54.22      6.34 o 
   4   8   4      236.93      244.82     37.99 o 
   5   8   4       45.94       48.68      7.04 o 
   6   8   4       42.97       62.10      9.44 o 
   7   8   4      124.70      156.41     14.33 o 
   8   8   4       45.30       50.06     10.70 o 
   9   8   4       54.26       55.51     10.57 o 
  10   8   4       92.34       83.34     12.09 o 
  11   8   4       29.52       37.00     24.79 o 
  -9   9   4        4.06       21.32     10.13 o 
  -8   9   4       15.07       21.74      8.57 o 
  -7   9   4       58.57       65.21      8.82 o 
  -6   9   4       58.50       91.58     10.30 o 
  -5   9   4       22.56       25.78      5.74 o 
  -4   9   4      142.96      143.47      7.60 o 
  -3   9   4      289.72      299.01     13.92 o 
  -2   9   4       68.28       56.59      5.48 o 
  -1   9   4      281.86      298.97     31.89 o 
   0   9   4      583.56      563.83     16.41 o 
   1   9   4      247.82      279.42     17.72 o 
   2   9   4       87.13       77.42     15.76 o 
   3   9   4      285.51      318.46     19.85 o 
   4   9   4      152.68      162.54      9.47 o 
   5   9   4       24.65       23.91      6.69 o 
   6   9   4       54.58       69.73      8.37 o 
   7   9   4       61.42       73.68      9.24 o 
   8   9   4       22.07       19.73      9.55 o 
   9   9   4        2.44       10.24      9.84 o 
  10   9   4       38.55       55.22     18.43 o 
  -9  10   4        2.06       16.13     15.15 o 
  -8  10   4        0.84        4.95      8.83 o 
  -7  10   4       36.16       28.58      8.54 o 
  -6  10   4       15.90       11.83      7.41 o 
  -5  10   4       12.16       17.40      7.23 o 
  -4  10   4       44.16       43.01      6.90 o 
  -3  10   4       40.23       41.99      6.08 o 
  -2  10   4       13.47       33.73      6.79 o 
  -1  10   4      201.95      209.41     22.43 o 
   0  10   4      170.33      280.06     18.35 o 
   1  10   4      184.63      190.65     11.37 o 
   2  10   4        7.36       25.93      7.64 o 
   3  10   4       27.33       30.29      8.06 o 
   4  10   4       25.77       31.32      7.39 o 
   5  10   4       21.74       30.38      8.03 o 
   6  10   4       23.64       14.89      9.46 o 
   7  10   4       25.75       24.51      8.79 o 
   8  10   4        0.92        7.57      9.88 o 
   9  10   4        2.97       -0.51     12.62 o 
  -8  11   4       11.77       19.36     12.67 o 
  -7  11   4       40.57       52.18     10.06 o 
  -6  11   4        5.32       14.59      8.46 o 
  -5  11   4       17.95       17.89      8.17 o 
  -4  11   4      100.99      106.96     12.32 o 
  -3  11   4       53.42       56.04      8.36 o 
  -2  11   4        6.02       29.04      7.98 o 
  -1  11   4       65.66       70.95      8.29 o 
   0  11   4      102.30       83.19     20.30 o 
   1  11   4       69.37       58.19      9.11 o 
   2  11   4       10.14       23.88      8.04 o 
   3  11   4       64.67       44.84      8.17 o 
   4  11   4       75.83       81.62     17.84 o 
   5  11   4       21.60       23.36      9.44 o 
   6  11   4        1.77        7.82      8.36 o 
   7  11   4       46.75       49.58      9.96 o 
   8  11   4       13.01       26.62     13.32 o 
  -7  12   4       13.65       33.00     16.07 o 
  -6  12   4       15.52       13.06     12.02 o 
  -5  12   4        9.81       29.71     11.66 o 
  -4  12   4       20.95       10.06      9.27 o 
  -3  12   4       17.11       29.87      9.25 o 
  -2  12   4       25.27       22.57      8.22 o 
  -1  12   4       75.41       53.42     10.42 o 
   0  12   4        3.27        4.96      8.48 o 
   1  12   4       66.85       52.50     15.65 o 
   2  12   4       27.77       31.67      9.38 o 
   3  12   4       25.45       30.08      9.35 o 
   4  12   4       23.60       13.67      8.81 o 
   5  12   4       14.10       22.19      9.22 o 
   6  12   4       14.62       21.35     10.34 o 
   7  12   4       14.00       51.44     25.90 o 
  -5  13   4        3.46       19.98     22.57 o 
  -4  13   4        3.10       24.90     12.79 o 
  -3  13   4       14.42       23.01     10.02 o 
  -2  13   4        2.88       13.72     11.46 o 
  -1  13   4       18.01       13.74     10.07 o 
   0  13   4       21.10       11.86      9.49 o 
   1  13   4       13.65       17.04      9.38 o 
   2  13   4        3.46        7.40      9.97 o 
   3  13   4       12.02       20.57     10.26 o 
   4  13   4        4.39       18.91     10.67 o 
   5  13   4        4.78       16.57     12.81 o 
  -2  14   4        0.30        1.48     21.83 o 
  -1  14   4        8.75       13.32     23.31 o 
   0  14   4        1.27        9.48     14.10 o 
   1  14   4        9.85       25.90     21.09 o 
   2  14   4        0.74       -4.07     19.24 o 
   1   0   5     6239.23     5735.46     90.46 o 
   2   0   5     3171.02     3118.50     49.74 o 
   3   0   5      691.68      790.32     14.99 o 
   4   0   5     3436.71     3368.98     58.51 o 
   5   0   5      478.68      456.39     10.37 o 
   6   0   5     2407.74     2305.49     41.57 o 
   7   0   5      174.78      208.68      8.22 o 
   8   0   5      582.69      528.07     13.39 o 
   9   0   5       98.75       96.69      6.55 o 
  10   0   5       77.03       80.46      7.78 o 
  11   0   5       20.40       21.38      7.92 o 
  12   0   5       32.87       32.54     15.55 o 
 -12   1   5      167.36      168.02     15.58 o 
 -11   1   5       16.65       14.19      8.58 o 
 -10   1   5      557.46      597.38     17.80 o 
  -9   1   5      692.12      608.88     18.49 o 
  -8   1   5      841.45      864.80     22.58 o 
  -7   1   5     1386.35     1267.84     26.37 o 
  -6   1   5      386.16      406.23     12.99 o 
  -5   1   5     3945.50     3825.14     84.79 o 
  -4   1   5     1500.80     1249.66     34.34 o 
  -2   1   5     9863.31     9822.74    179.18 o 
  -1   1   5     3642.80     3768.36     62.31 o 
   0   1   5     5761.50     5784.02     91.12 o 
   1   1   5     3352.10     3438.61     56.85 o 
   2   1   5     9977.01    10002.65    147.33 o 
   3   1   5     2124.48     1952.28     45.23 o 
   4   1   5     1928.61     1984.26     47.66 o 
   5   1   5     3967.86     3953.67     63.57 o 
   6   1   5      481.52      503.47     10.67 o 
   7   1   5     1230.44     1180.75     22.27 o 
   8   1   5      824.67      846.60     17.27 o 
   9   1   5      636.19      541.25     13.43 o 
  10   1   5      622.65      660.69     17.76 o 
  11   1   5       21.12       11.61     10.09 o 
  12   1   5      170.75      171.67     26.86 o 
  13   1   5       51.04       47.32     15.95 o 
 -13   2   5      152.12      161.52     20.02 o 
 -12   2   5       26.51       22.98     11.30 o 
 -11   2   5      652.18      660.17     27.56 o 
 -10   2   5       76.80       75.34     11.01 o 
  -9   2   5      512.57      540.69     19.14 o 
  -8   2   5      125.64      127.41      8.84 o 
  -7   2   5      277.31      268.88     11.78 o 
  -6   2   5      230.32      211.75     10.61 o 
  -5   2   5     1727.02     2053.35     34.97 o 
  -4   2   5      777.36      737.35     57.45 o 
  -3   2   5     5861.38     5779.03     90.14 o 
  -2   2   5      505.65      498.83     90.48 o 
  -1   2   5    15147.82    15333.92    237.70 o 
   0   2   5     3115.04     3178.43     50.69 o 
   1   2   5    15224.30    15037.24    237.69 o 
   2   2   5      346.73      334.28     71.81 o 
   3   2   5     5261.62     5210.30     87.14 o 
   4   2   5      877.91      815.63     50.26 o 
   5   2   5     1484.44     1779.41     34.28 o 
   6   2   5      258.58      255.18     15.15 o 
   7   2   5      275.54      254.56      7.52 o 
   8   2   5      121.37      105.54      7.07 o 
   9   2   5      489.38      494.62     13.75 o 
  10   2   5       89.62       67.94      8.27 o 
  11   2   5      664.85      659.38     28.41 o 
  12   2   5       13.35       15.22     11.59 o 
  13   2   5      168.63      168.00     29.23 o 
 -13   3   5        5.63        7.49     27.94 o 
 -12   3   5      244.59      240.41     18.21 o 
 -11   3   5       42.81       50.69     11.60 o 
 -10   3   5      275.48      297.07     18.02 o 
  -9   3   5       94.78       96.28      8.37 o 
  -8   3   5      362.74      345.77     13.37 o 
  -7   3   5      380.29      391.26     23.21 o 
  -6   3   5      499.86      523.30     52.09 o 
  -5   3   5      952.27      945.26     35.79 o 
  -4   3   5     1514.30     1542.00     41.45 o 
  -3   3   5     1084.73     1223.33    118.71 o 
  -1   3   5     3033.32     3004.38     76.31 o 
   0   3   5     5655.58     5597.22     88.60 o 
   1   3   5     2737.98     2718.55     59.20 o 
   3   3   5      793.10      802.99     44.78 o 
   4   3   5     1773.83     1756.64     40.57 o 
   5   3   5      990.19      997.04     38.29 o 
   6   3   5      471.62      423.47     42.96 o 
   7   3   5      455.01      464.41     22.62 o 
   8   3   5      414.65      393.62     11.56 o 
   9   3   5       81.05       72.87      8.62 o 
  10   3   5      280.89      356.83     20.91 o 
  11   3   5       44.95       44.01     12.37 o 
  12   3   5      230.44      214.51     18.66 o 
 -12   4   5        5.64       17.69     10.33 o 
 -11   4   5       55.00       54.81     10.45 o 
 -10   4   5      134.25      126.44     13.39 o 
  -9   4   5      117.96      120.78     10.21 o 
  -8   4   5      953.67      888.32     23.16 o 
  -7   4   5      194.94      181.86      8.44 o 
  -6   4   5     1816.82     1790.86     38.34 o 
  -5   4   5      241.80      256.52     25.80 o 
  -4   4   5     4243.66     4129.94     63.19 o 
  -3   4   5      415.90      457.47      9.94 o 
  -2   4   5     1398.20     1451.74     33.79 o 
  -1   4   5      287.62      273.68      6.61 o 
   0   4   5     5139.72     5612.29    137.75 o 
   1   4   5      363.90      342.86      7.47 o 
   2   4   5     1565.86     1616.03     62.68 o 
   3   4   5      531.91      558.54     11.03 o 
   4   4   5     3752.03     3646.39     67.19 o 
   5   4   5      224.98      218.60     29.26 o 
   6   4   5     1655.45     1732.34     39.06 o 
   7   4   5      192.28      174.16      9.03 o 
   8   4   5      840.51      787.24     26.49 o 
   9   4   5      119.04      131.94     11.02 o 
  10   4   5      150.52      163.83     12.77 o 
  11   4   5       43.64       30.41     11.78 o 
  12   4   5        6.06       13.34     12.78 o 
 -12   5   5       48.14       30.48     11.36 o 
 -11   5   5       34.00       36.13     10.10 o 
 -10   5   5      154.02      164.18     12.52 o 
  -9   5   5      196.54      201.74     12.95 o 
  -8   5   5      200.81      174.50      9.88 o 
  -7   5   5      648.94      621.40     19.41 o 
  -6   5   5       20.27       46.38      5.66 o 
  -5   5   5     1409.63     1437.11     90.39 o 
  -4   5   5      506.95      503.28     10.74 o 
  -3   5   5     1474.16     1553.78    125.14 o 
  -2   5   5     3350.89     3691.31     62.68 o 
  -1   5   5     2324.72     2455.92    135.61 o 
   0   5   5     1472.59     1638.01     27.56 o 
   1   5   5     2110.14     2226.26    136.21 o 
   2   5   5     3827.25     4142.87     67.24 o 
   3   5   5     1780.11     1863.70    132.57 o 
   4   5   5      497.35      498.51     12.58 o 
   5   5   5     1677.47     1767.20     97.78 o 
   6   5   5       27.71       58.34      6.35 o 
   7   5   5      803.42      800.11     48.12 o 
   8   5   5      183.98      157.13     11.16 o 
   9   5   5      226.11      238.91     12.37 o 
  10   5   5      133.75      150.15     12.76 o 
  11   5   5       30.25       47.08     12.39 o 
  12   5   5       50.99       28.29     16.59 o 
 -12   6   5       46.04       40.10     17.75 o 
 -11   6   5       94.70       85.59     11.82 o 
 -10   6   5       50.85       40.51     10.02 o 
  -9   6   5      369.84      339.49     16.96 o 
  -8   6   5       99.34       81.67      9.34 o 
  -7   6   5      163.01      182.69     18.08 o 
  -6   6   5      876.85      806.29     29.80 o 
  -5   6   5      263.30      318.80     12.76 o 
  -4   6   5      434.52      436.78     20.63 o 
  -3   6   5      616.19      673.18     22.50 o 
  -2   6   5       60.03       61.22      3.80 o 
  -1   6   5     1984.58     1973.00     58.06 o 
   0   6   5       64.40       61.66     10.68 o 
   1   6   5     1867.25     1836.71     56.21 o 
   2   6   5       87.62       86.34      4.87 o 
   3   6   5      495.74      560.53     17.93 o 
   4   6   5      486.94      475.75     26.14 o 
   5   6   5      262.26      297.94     11.53 o 
   6   6   5      834.81      781.64     25.96 o 
   7   6   5      123.34      148.03     25.26 o 
   8   6   5       72.45       67.62      9.47 o 
   9   6   5      382.93      372.31     15.64 o 
  10   6   5       46.98       36.82     10.08 o 
  11   6   5       51.66       63.55     11.71 o 
 -11   7   5        1.66        1.86     10.54 o 
 -10   7   5       68.52       72.81     11.47 o 
  -9   7   5       65.32       50.37      9.73 o 
  -8   7   5       20.29       29.70      8.51 o 
  -7   7   5       89.27      103.01      8.40 o 
  -6   7   5       98.41      135.84     15.32 o 
  -5   7   5      249.61      243.96     15.35 o 
  -4   7   5      327.32      314.73     15.51 o 
  -3   7   5       78.63       83.33      6.33 o 
  -2   7   5      812.18      815.80     29.20 o 
  -1   7   5      783.05      642.71     13.06 o 
   0   7   5      532.41      580.98     22.57 o 
   1   7   5      760.85      643.72     14.04 o 
   2   7   5      871.99      914.53     29.65 o 
   3   7   5       46.25       59.48      7.54 o 
   4   7   5      392.81      358.49     41.77 o 
   5   7   5      250.86      233.83     14.74 o 
   6   7   5      115.44      145.87     28.57 o 
   7   7   5       71.27       79.78      8.20 o 
   8   7   5        3.38       19.12      7.68 o 
   9   7   5       71.52       50.36     10.34 o 
  10   7   5       88.08      102.98     12.44 o 
  11   7   5        0.65       -4.47     10.81 o 
 -10   8   5       87.11      121.69     13.41 o 
  -9   8   5       40.34       37.87     10.28 o 
  -8   8   5       31.45       34.21      9.35 o 
  -7   8   5       25.80       33.43      7.63 o 
  -6   8   5      257.95      257.83     12.11 o 
  -5   8   5      134.95      146.03      7.99 o 
  -4   8   5      531.75      488.18     12.79 o 
  -3   8   5        5.26       11.30      4.09 o 
  -2   8   5       49.07       91.68      5.21 o 
  -1   8   5      199.41      233.87     23.47 o 
   0   8   5      332.03      364.63     27.83 o 
   1   8   5      137.16      158.41     15.69 o 
   2   8   5       33.36       69.04      6.49 o 
   3   8   5        6.02       10.39      5.34 o 
   4   8   5      514.95      484.75     17.36 o 
   5   8   5      108.39      111.74      8.57 o 
   6   8   5      275.98      259.23     13.67 o 
   7   8   5       19.00       21.49      8.21 o 
   8   8   5       15.72       24.19      8.15 o 
   9   8   5       36.25       34.95     10.21 o 
  10   8   5       90.07      112.22     12.95 o 
  11   8   5       14.95        4.81     24.79 o 
  -9   9   5       12.48       21.57     10.54 o 
  -8   9   5       13.41        3.72      8.72 o 
  -7   9   5      285.42      285.52     16.08 o 
  -6   9   5       20.60       12.79      7.17 o 
  -5   9   5      160.27      167.99      9.98 o 
  -4   9   5       39.41       24.39      5.30 o 
  -3   9   5      734.67      700.42     16.29 o 
  -2   9   5      103.45       82.53      6.17 o 
  -1   9   5       52.48      105.17      6.71 o 
   0   9   5      100.31      104.60     11.20 o 
   1   9   5       74.94      117.78      9.01 o 
   2   9   5      107.44       85.81      7.30 o 
   3   9   5      728.28      674.63     19.01 o 
   4   9   5       33.39       30.98      6.66 o 
   5   9   5      165.40      186.62     10.43 o 
   6   9   5       25.16       25.58      7.71 o 
   7   9   5      271.44      289.60     14.07 o 
   8   9   5       14.06       11.71      8.52 o 
   9   9   5       16.62       21.61     10.61 o 
  10   9   5        0.18        4.49     15.90 o 
  -9  10   5       20.60       20.72     22.57 o 
  -8  10   5       19.70       34.03     10.37 o 
  -7  10   5       28.18       47.10      9.14 o 
  -6  10   5        0.43       14.52      7.74 o 
  -5  10   5       64.53       69.69      8.66 o 
  -4  10   5       14.70       35.09      6.69 o 
  -3  10   5      117.83      133.66      8.78 o 
  -2  10   5        2.49        2.99      5.64 o 
  -1  10   5       53.48       56.91      7.27 o 
   0  10   5      273.28      211.46     18.00 o 
   1  10   5       64.04       86.78      8.60 o 
   2  10   5        0.09       27.58      7.44 o 
   3  10   5      157.17      180.85     26.22 o 
   4  10   5       24.24       36.36      7.72 o 
   5  10   5       57.45       66.90      8.65 o 
   6  10   5        1.83       19.38      7.90 o 
   7  10   5       25.25       25.51      8.82 o 
   8  10   5       25.13       44.45     11.40 o 
   9  10   5       23.77       17.06     13.18 o 
  -8  11   5       25.39       29.98     15.53 o 
  -7  11   5        2.01        8.71      8.72 o 
  -6  11   5       11.58       26.99      8.76 o 
  -5  11   5        9.00       19.59      8.06 o 
  -4  11   5       34.60       71.87      8.63 o 
  -3  11   5        9.90        5.70      8.16 o 
  -2  11   5       34.36       51.84     11.17 o 
  -1  11   5       31.90       25.18      7.44 o 
   0  11   5       43.84       56.75     10.90 o 
   1  11   5       31.34       27.52      8.36 o 
   2  11   5       28.10       38.44      8.87 o 
   3  11   5        8.40        8.80      8.45 o 
   4  11   5       24.90       62.01     10.19 o 
   5  11   5       10.91       15.88      9.52 o 
   6  11   5       10.89       29.92      8.92 o 
   7  11   5        1.89        6.86      9.07 o 
   8  11   5       17.80       54.80     23.68 o 
  -7  12   5        5.57       14.60     12.90 o 
  -6  12   5      126.18       97.33     12.45 o 
  -5  12   5       33.66       33.99     12.48 o 
  -4  12   5       45.68       18.91     11.22 o 
  -3  12   5       35.05       49.83     10.26 o 
  -2  12   5       63.52       56.55     10.18 o 
  -1  12   5       22.72       46.54      9.36 o 
   0  12   5        0.49       14.32      8.83 o 
   1  12   5       21.95       43.78      9.68 o 
   2  12   5       64.35       49.06      9.91 o 
   3  12   5       34.65       57.94     10.21 o 
   4  12   5       43.37       29.23      9.91 o 
   5  12   5       34.77       38.90     10.90 o 
   6  12   5      133.43      101.76     13.02 o 
   7  12   5        7.07       19.61     22.20 o 
  -5  13   5       47.80       54.40     24.79 o 
  -4  13   5        5.90        1.47     11.21 o 
  -3  13   5        1.20        4.45     10.27 o 
  -2  13   5       19.68       20.32     11.72 o 
  -1  13   5        2.78       20.36     12.65 o 
   0  13   5       12.82       31.06     10.22 o 
   1  13   5        1.40       13.67      9.48 o 
   2  13   5       19.54       33.46     10.61 o 
   3  13   5        1.42        4.68      9.32 o 
   4  13   5        5.17        7.18     10.27 o 
   5  13   5       36.98       27.88     16.84 o 
  -2  14   5       37.98       44.04     21.83 o 
  -1  14   5       12.00       31.45     23.68 o 
   1  14   5       15.25       17.02     20.35 o 
   2  14   5       38.00       24.42     21.09 o 
   0   0   6    14274.58    14613.55    323.27 o 
   1   0   6     3802.49     3679.13     58.51 o 
   2   0   6     3548.68     3404.72     54.37 o 
   3   0   6     2185.83     2196.27     38.64 o 
   4   0   6      770.34      722.76     14.93 o 
   5   0   6      310.77      391.93      9.44 o 
   6   0   6       35.66       27.89      3.74 o 
   7   0   6       96.47      103.74      6.04 o 
   8   0   6      751.93      649.64     15.48 o 
   9   0   6       20.38       35.48      6.13 o 
  10   0   6      674.56      779.76     20.51 o 
  11   0   6       63.45       60.79      9.68 o 
  12   0   6      437.35      410.78     27.91 o 
 -12   1   6        3.10       10.05     13.47 o 
 -11   1   6      343.53      372.42     20.54 o 
 -10   1   6       77.90       70.76      7.56 o 
  -9   1   6      187.20      199.28     11.69 o 
  -8   1   6     1183.43     1077.76     28.93 o 
  -7   1   6       89.95       84.27      5.71 o 
  -6   1   6     2481.55     2533.10     47.06 o 
  -5   1   6      341.30      357.42     21.21 o 
  -4   1   6     2757.22     2734.97     89.50 o 
  -3   1   6     1991.67     2030.62     44.79 o 
  -2   1   6     2091.09     2152.47     50.62 o 
  -1   1   6     1559.80     1563.40     64.89 o 
   0   1   6     4577.66     4416.67     69.99 o 
   1   1   6     1773.75     1802.67     59.27 o 
   2   1   6     2480.94     2453.62     51.44 o 
   3   1   6     2269.83     2334.51     34.81 o 
   4   1   6     2922.07     2701.33     69.93 o 
   5   1   6      293.06      344.04     17.88 o 
   6   1   6     2194.94     2191.48     38.62 o 
   7   1   6       47.03       45.69      4.37 o 
   8   1   6     1185.04     1023.14     24.69 o 
   9   1   6      158.49      180.95      8.48 o 
  10   1   6      106.07       99.82      8.04 o 
  11   1   6      345.50      372.53     20.79 o 
  12   1   6        0.43        6.52     11.23 o 
  13   1   6       53.20       56.99     25.16 o 
 -13   2   6       20.17       45.49     15.69 o 
 -12   2   6       19.57       18.05     13.72 o 
 -11   2   6       43.75       57.16     11.88 o 
 -10   2   6       21.56       33.74      7.53 o 
  -9   2   6      647.17      573.69     17.78 o 
  -8   2   6      364.63      303.12     17.25 o 
  -7   2   6     2174.86     2134.73     49.32 o 
  -6   2   6      213.26      195.21     11.28 o 
  -5   2   6     5545.02     5599.28     96.34 o 
  -4   2   6     1770.23     1641.99     71.18 o 
  -3   2   6     5992.89     6176.55    161.20 o 
  -2   2   6     1845.23     1739.72     75.39 o 
  -1   2   6      890.08      891.28     17.37 o 
   0   2   6       10.13       41.18      5.65 o 
   1   2   6     1112.79     1051.83     17.92 o 
   2   2   6     2032.57     1877.89     72.43 o 
   3   2   6     5578.39     5774.66    168.20 o 
   4   2   6     1807.63     1750.26     72.05 o 
   5   2   6     5622.63     5587.08     89.51 o 
   6   2   6      250.63      242.54     16.21 o 
   7   2   6     2400.98     2356.28     56.23 o 
   8   2   6      340.05      300.97     21.36 o 
   9   2   6      617.60      535.26     17.05 o 
  10   2   6       20.80       29.50      7.20 o 
  11   2   6       47.05       60.46     15.04 o 
  12   2   6       19.60       26.00     12.12 o 
  13   2   6       20.82       33.67     22.20 o 
 -12   3   6        5.91        2.33     11.33 o 
 -11   3   6      220.74      232.24     15.22 o 
 -10   3   6       44.10       42.24      7.79 o 
  -9   3   6      394.74      388.70     14.75 o 
  -8   3   6      530.80      489.83     14.08 o 
  -7   3   6      153.61      132.17      7.14 o 
  -6   3   6     1777.06     1733.45     50.34 o 
  -5   3   6      287.77      281.74      7.87 o 
  -4   3   6     1663.69     1589.28     42.14 o 
  -3   3   6     2324.62     2341.87     38.37 o 
  -2   3   6     5985.85     6489.47     97.33 o 
  -1   3   6      700.76      715.29     12.30 o 
   0   3   6      705.89      741.40     86.30 o 
   1   3   6      658.82      652.00     15.91 o 
   2   3   6     5381.97     5792.83     97.23 o 
   3   3   6     2380.38     2347.36     41.09 o 
   4   3   6     1900.16     1822.57     33.88 o 
   5   3   6      279.07      254.70      7.83 o 
   6   3   6     1645.30     1614.02     52.16 o 
   7   3   6      179.44      154.61      6.77 o 
   8   3   6      459.19      422.58     13.62 o 
   9   3   6      387.03      398.51     17.17 o 
  10   3   6       64.67       57.87     12.23 o 
  11   3   6      187.40      195.29     14.44 o 
  12   3   6        6.44       16.24     12.66 o 
 -12   4   6      165.13      168.62     14.22 o 
 -11   4   6       44.70       47.12      9.94 o 
 -10   4   6      230.36      254.28     14.73 o 
  -9   4   6      271.32      299.94     19.11 o 
  -8   4   6      109.95       88.12      7.77 o 
  -7   4   6       97.92       99.82     12.41 o 
  -6   4   6      364.20      368.09     27.31 o 
  -5   4   6       16.54       24.32      4.52 o 
  -4   4   6     1356.41     1370.18     57.61 o 
  -3   4   6      144.38      212.07     23.90 o 
  -2   4   6     4830.58     4824.61     76.78 o 
  -1   4   6      240.91      367.28     35.47 o 
   0   4   6     1794.83     1694.45     28.18 o 
   1   4   6      280.47      420.39     32.57 o 
   2   4   6     4894.13     4799.00     76.81 o 
   3   4   6      202.58      264.21     20.89 o 
   4   4   6     1231.44     1250.25     60.07 o 
   5   4   6       14.51       28.62      4.40 o 
   6   4   6      336.14      289.34     25.32 o 
   7   4   6      116.34      130.74      8.78 o 
   8   4   6      126.88      115.72      9.93 o 
   9   4   6      275.67      308.98     25.90 o 
  10   4   6      264.49      309.64     24.79 o 
  11   4   6       33.61       45.07     10.94 o 
  12   4   6      168.70      152.26     17.47 o 
 -12   5   6       60.70       78.59     14.99 o 
 -11   5   6      134.50      147.77     12.70 o 
 -10   5   6       67.50       73.31     10.67 o 
  -9   5   6      226.77      239.23     16.45 o 
  -8   5   6      243.71      242.41     14.91 o 
  -7   5   6      276.66      258.72     18.32 o 
  -6   5   6      572.25      590.31     19.50 o 
  -5   5   6       63.23       96.98      5.33 o 
  -4   5   6      324.33      275.32     17.38 o 
  -3   5   6     3119.23     2951.61    176.18 o 
  -2   5   6     1776.47     1898.80     51.61 o 
  -1   5   6     5964.35     6060.52    112.94 o 
   0   5   6        6.86       28.23      2.64 o 
   1   5   6     6270.50     6323.45     98.49 o 
   2   5   6     1655.75     1766.95     43.79 o 
   3   5   6     2859.10     2844.28    177.99 o 
   4   5   6      225.43      176.39     12.67 o 
   5   5   6       55.32      106.00      6.81 o 
   6   5   6      577.01      551.16     16.36 o 
   7   5   6      303.63      297.26     14.04 o 
   8   5   6      207.22      206.88     12.48 o 
   9   5   6      235.42      248.26     14.29 o 
  10   5   6       56.73       68.83     11.02 o 
  11   5   6      138.52      153.16     15.22 o 
  12   5   6       79.78       49.59     26.64 o 
 -12   6   6       17.14       15.54     25.16 o 
 -11   6   6       19.38       36.92     10.85 o 
 -10   6   6       46.65       53.96     10.54 o 
  -9   6   6      165.27      161.96     12.31 o 
  -8   6   6       22.93       26.37      7.50 o 
  -7   6   6      546.75      579.10     17.35 o 
  -6   6   6      120.70      139.30     19.58 o 
  -5   6   6      307.52      309.32      9.88 o 
  -4   6   6      140.38      143.28     15.37 o 
  -3   6   6     1077.79     1043.98     27.51 o 
  -2   6   6       38.74       72.44     11.35 o 
  -1   6   6     1863.83     1854.39     31.59 o 
   0   6   6       12.58       21.27      3.11 o 
   1   6   6     1884.19     1884.71     31.54 o 
   2   6   6       33.07       54.70     10.55 o 
   3   6   6     1095.21      996.15     35.93 o 
   4   6   6      181.28      190.88     17.16 o 
   5   6   6      251.78      237.98     10.97 o 
   6   6   6      140.36      196.44     25.80 o 
   7   6   6      494.31      498.41     18.77 o 
   8   6   6       16.80       11.22      7.82 o 
   9   6   6      200.33      194.48     11.60 o 
  10   6   6       49.57       55.12     10.54 o 
  11   6   6       19.73       44.05     11.67 o 
 -11   7   6       11.47       -4.59     14.91 o 
 -10   7   6       48.71       48.66     11.26 o 
  -9   7   6       15.17       19.05      8.92 o 
  -8   7   6       72.98       72.52      9.90 o 
  -7   7   6      115.33      115.00     10.19 o 
  -6   7   6      290.69      303.43     15.42 o 
  -5   7   6      473.01      458.20     12.10 o 
  -4   7   6     1125.14     1155.72     21.25 o 
  -3   7   6      289.98      298.21      8.22 o 
  -2   7   6      316.68      308.01     17.95 o 
  -1   7   6      265.55      241.66      8.13 o 
   0   7   6      229.05      260.19     28.34 o 
   1   7   6      381.85      339.51      9.63 o 
   2   7   6      344.11      337.55     19.97 o 
   3   7   6      261.00      252.49     10.48 o 
   4   7   6     1086.78     1078.54     26.91 o 
   5   7   6      403.90      381.91     15.86 o 
   6   7   6      290.08      319.18     29.32 o 
   7   7   6      106.02      107.91     10.53 o 
   8   7   6       76.67       80.93      9.02 o 
   9   7   6       15.71       21.96      8.26 o 
  10   7   6       39.10       48.24     11.38 o 
  11   7   6       16.43        5.05     16.31 o 
 -10   8   6      133.43      141.07     16.29 o 
  -9   8   6        5.04       13.69      9.46 o 
  -8   8   6       76.28       65.68     10.25 o 
  -7   8   6       97.58      102.14      8.93 o 
  -6   8   6       56.12       99.13     13.10 o 
  -5   8   6       35.94       50.04      9.61 o 
  -4   8   6      390.58      400.49     11.18 o 
  -3   8   6       14.81       18.72      4.26 o 
  -2   8   6      905.50      844.82     16.60 o 
  -1   8   6       42.34       57.22      6.19 o 
   0   8   6      158.47      164.28      7.64 o 
   1   8   6       31.51       43.58     11.80 o 
   2   8   6      877.82      802.66     23.13 o 
   3   8   6       15.91       18.09      6.47 o 
   4   8   6      381.00      370.75     23.45 o 
   5   8   6       46.95       84.14     23.93 o 
   6   8   6       64.23      104.73     15.33 o 
   7   8   6      101.60      108.57     14.12 o 
   8   8   6       93.41       78.86      9.47 o 
   9   8   6        8.28       18.84      9.85 o 
  10   8   6      119.17      140.00     13.85 o 
  -9   9   6       44.87       48.33     11.09 o 
  -8   9   6       31.98       25.87      9.83 o 
  -7   9   6       10.20       24.04      7.82 o 
  -6   9   6        9.12       10.48      7.30 o 
  -5   9   6        0.58       42.87      7.32 o 
  -4   9   6       58.34       43.04      6.39 o 
  -3   9   6       96.21      131.33     13.77 o 
  -2   9   6      155.81      161.58      7.48 o 
  -1   9   6      292.71      287.55     21.64 o 
   0   9   6       66.46       92.73      8.83 o 
   1   9   6      247.61      268.59     21.06 o 
   2   9   6      142.39      162.23      9.03 o 
   3   9   6      121.55      161.96     16.11 o 
   4   9   6       85.32       65.45      7.63 o 
   5   9   6        3.18       44.88      7.65 o 
   6   9   6       20.21       13.83      7.68 o 
   7   9   6        6.60       24.46      8.22 o 
   8   9   6       39.73       39.83      9.18 o 
   9   9   6       39.89       42.00     11.60 o 
  10   9   6       48.82       60.32     24.79 o 
  -8  10   6       13.70       12.42      9.77 o 
  -7  10   6       50.94       43.90      9.19 o 
  -6  10   6       14.78       19.84      7.87 o 
  -5  10   6      126.10      115.67      9.83 o 
  -4  10   6       55.37       75.78     10.48 o 
  -3  10   6        6.95       40.88      6.59 o 
  -2  10   6      105.70      122.09     11.51 o 
  -1  10   6      139.86      149.28      9.35 o 
   0  10   6        2.36       12.20      6.52 o 
   1  10   6      179.30      191.27     10.15 o 
   2  10   6      115.86      138.59     16.18 o 
   3  10   6        0.14       24.26      8.20 o 
   4  10   6       58.80       76.97     13.67 o 
   5  10   6      115.96       92.59      9.26 o 
   6  10   6       12.82       20.87      8.00 o 
   7  10   6       41.98       36.16      8.97 o 
   8  10   6       15.73       18.79      9.27 o 
   9  10   6       11.81       22.46     13.28 o 
  -8  11   6        9.51        9.99     21.09 o 
  -7  11   6        0.75        9.93      8.63 o 
  -6  11   6       14.53       15.56      8.58 o 
  -5  11   6       98.98      123.50     10.61 o 
  -4  11   6        8.00       22.56      8.89 o 
  -3  11   6       27.78       27.74      8.80 o 
  -2  11   6      115.85      122.25     11.00 o 
  -1  11   6       24.40       17.70      6.97 o 
   0  11   6      196.44      201.47     38.08 o 
   1  11   6       22.55       12.39      8.09 o 
   2  11   6      128.81      139.67     11.27 o 
   3  11   6       27.98       28.49      9.22 o 
   4  11   6        4.38       15.31      9.38 o 
   5  11   6      108.58      136.05     12.16 o 
   6  11   6        5.90        6.63      8.56 o 
   7  11   6        0.07        7.33      9.15 o 
   8  11   6       10.60        7.03     20.35 o 
  -7  12   6        9.55       17.58     12.91 o 
  -6  12   6        1.82       20.83     11.07 o 
  -5  12   6        0.37        1.52      9.79 o 
  -4  12   6        5.46       15.76     11.08 o 
  -3  12   6       51.40       58.75     10.36 o 
  -2  12   6       21.25       17.58      9.57 o 
  -1  12   6       15.67       19.43     13.14 o 
   0  12   6       20.82       34.96      9.18 o 
   1  12   6       16.64       24.40      8.92 o 
   2  12   6       16.76        4.80      8.89 o 
   3  12   6       49.63       56.17     10.59 o 
   4  12   6        4.07       14.16      9.46 o 
   5  12   6        0.44        5.42     10.45 o 
   6  12   6        0.51        7.97     10.62 o 
   7  12   6       11.60       27.38     23.31 o 
  -5  13   6       17.68        9.62     22.57 o 
  -4  13   6        0.94        6.67     15.43 o 
  -3  13   6       71.60       69.19     11.62 o 
  -2  13   6        7.06        7.05     11.30 o 
  -1  13   6        0.05        4.15     11.30 o 
   0  13   6       14.39       29.36     11.91 o 
   1  13   6        0.51        3.36      9.32 o 
   2  13   6        8.48        0.84      9.75 o 
   3  13   6       68.80       65.36     11.72 o 
   4  13   6        0.47        1.17     11.80 o 
   5  13   6       19.35       18.87     22.57 o 
  -1  14   6        2.11        2.96     22.57 o 
   1   0   7      506.75      446.61     15.65 o 
   2   0   7      457.75      522.20      9.69 o 
   3   0   7     1706.72     1603.20     28.86 o 
   4   0   7      597.75      562.80     11.90 o 
   5   0   7     2040.91     2172.30     39.15 o 
   6   0   7      894.51      948.12     19.18 o 
   7   0   7     1219.15     1019.50     20.94 o 
   8   0   7      448.90      407.50     11.71 o 
   9   0   7      968.71      965.24     23.08 o 
  10   0   7       78.13       95.26      9.08 o 
  11   0   7        2.33       -0.24      8.02 o 
  12   0   7        2.98        7.25     11.53 o 
 -12   1   7       86.99       75.97     20.54 o 
 -11   1   7      166.85      138.68     13.39 o 
 -10   1   7      120.72      159.57     10.37 o 
  -9   1   7      124.74      133.07     10.87 o 
  -8   1   7      691.52      645.12     17.43 o 
  -7   1   7      590.69      616.91     34.33 o 
  -6   1   7     1541.30     1498.29     70.25 o 
  -5   1   7     3183.17     3285.86     74.25 o 
  -4   1   7      922.14      834.28     42.78 o 
  -3   1   7     1537.51     1497.70     29.49 o 
  -2   1   7     5238.59     5376.16    110.01 o 
  -1   1   7     1029.72     1035.25     36.55 o 
   0   1   7     2677.75     2683.72     56.47 o 
   1   1   7     1147.88     1124.88     39.23 o 
   2   1   7     5146.35     5180.34    114.32 o 
   3   1   7     1587.17     1556.86     24.44 o 
   4   1   7     1077.50     1027.63     54.50 o 
   5   1   7     3160.96     3395.27     79.57 o 
   6   1   7     1311.85     1225.44     51.04 o 
   7   1   7      430.53      395.02     28.02 o 
   8   1   7      774.50      754.28     20.32 o 
   9   1   7      183.69      200.47     11.13 o 
  10   1   7      151.54      196.43     10.98 o 
  11   1   7      149.32      124.59     11.38 o 
  12   1   7       77.08       51.28     12.65 o 
  13   1   7       53.57       62.17     24.05 o 
 -13   2   7       86.24       99.34     18.18 o 
 -12   2   7      105.87      128.44     17.85 o 
 -11   2   7      184.27      197.86     13.54 o 
 -10   2   7      181.85      203.02     11.06 o 
  -9   2   7      138.32      166.11     15.35 o 
  -8   2   7      280.15      300.30     24.18 o 
  -7   2   7      131.24       93.25      6.77 o 
  -6   2   7       94.23      121.52     11.45 o 
  -5   2   7      574.55      540.55     12.31 o 
  -4   2   7      560.06      554.18     12.65 o 
  -3   2   7     1232.71     1202.65     22.47 o 
  -2   2   7     4188.46     4157.88     64.77 o 
  -1   2   7     4954.79     5194.06     84.66 o 
   0   2   7     3525.81     3461.96    141.47 o 
   1   2   7     5393.67     5495.57     84.98 o 
   2   2   7     4095.83     3970.97     65.07 o 
   3   2   7     1032.05     1007.36     21.12 o 
   4   2   7      709.16      713.95     13.71 o 
   5   2   7      512.95      491.58     10.94 o 
   6   2   7       88.77      107.39      6.05 o 
   7   2   7      153.51      113.24      6.11 o 
   8   2   7      332.92      367.92     22.70 o 
   9   2   7      155.45      189.37      9.76 o 
  10   2   7      162.74      179.02     10.06 o 
  11   2   7      188.02      223.99     21.05 o 
  12   2   7      115.61       93.12     14.88 o 
 -12   3   7       67.21       66.66     15.96 o 
 -11   3   7      183.84      185.30     13.46 o 
 -10   3   7      138.29      180.87     11.35 o 
  -9   3   7      755.76      727.01     27.48 o 
  -8   3   7      377.92      353.31     14.13 o 
  -7   3   7      150.27      143.43     26.26 o 
  -6   3   7      444.85      518.05     13.96 o 
  -5   3   7      311.11      295.39     14.54 o 
  -4   3   7      303.93      320.57     13.08 o 
  -3   3   7     2983.69     2904.01     47.95 o 
  -2   3   7     1954.45     1928.56     53.41 o 
  -1   3   7     2334.11     2300.13     92.69 o 
   0   3   7     1346.45     1334.96     22.50 o 
   1   3   7     2358.54     2285.35     89.97 o 
   2   3   7     1841.37     1778.59     40.70 o 
   3   3   7     2601.27     2604.08     44.84 o 
   4   3   7      283.80      300.14     11.56 o 
   5   3   7      371.19      345.30     29.50 o 
   6   3   7      469.66      543.00     13.93 o 
   7   3   7      113.29       87.48     14.06 o 
   8   3   7      367.37      338.80     12.06 o 
   9   3   7      709.56      645.23     25.71 o 
  10   3   7      155.13      209.26     15.28 o 
  11   3   7      224.09      237.72     18.01 o 
  12   3   7       48.08       43.43     13.31 o 
 -12   4   7       28.66       41.19     13.03 o 
 -11   4   7       10.50       22.13      9.86 o 
 -10   4   7       91.10      107.50      9.75 o 
  -9   4   7       49.62       67.42      8.02 o 
  -8   4   7      195.15      166.35      9.52 o 
  -7   4   7      567.78      522.63     30.76 o 
  -6   4   7     1017.91      957.92     20.48 o 
  -5   4   7     1500.92     1415.84     62.79 o 
  -4   4   7     2359.99     2367.31     39.88 o 
  -3   4   7      943.75      948.71     79.08 o 
  -2   4   7      873.14      867.86     16.15 o 
  -1   4   7      592.89      618.11     18.20 o 
   0   4   7       10.06       58.17      3.03 o 
   1   4   7      485.44      521.02     16.28 o 
   2   4   7      986.15      953.53     17.92 o 
   3   4   7     1012.26     1018.22    105.06 o 
   4   4   7     2460.94     2477.82     43.25 o 
   5   4   7     1421.23     1413.69     55.85 o 
   6   4   7     1143.58     1076.53     22.83 o 
   7   4   7      706.84      725.92     44.45 o 
   8   4   7      155.92      119.46      8.85 o 
   9   4   7       35.80       60.73      9.85 o 
  10   4   7       75.30       76.28     10.68 o 
  11   4   7        6.49       12.19     10.40 o 
  12   4   7       25.71       43.29     13.30 o 
 -12   5   7       45.02       38.11     16.86 o 
 -11   5   7        7.37        9.33      9.96 o 
 -10   5   7      119.21      144.69     11.21 o 
  -9   5   7       15.60       32.18      7.51 o 
  -8   5   7      557.07      535.83     21.39 o 
  -7   5   7      372.90      329.58     17.03 o 
  -6   5   7     1243.83     1159.36     35.58 o 
  -5   5   7      322.19      321.37      9.48 o 
  -4   5   7      398.29      400.39     22.78 o 
  -3   5   7      293.62      290.67      9.34 o 
  -2   5   7      738.20      662.88     46.38 o 
  -1   5   7      464.99      525.44     36.96 o 
   0   5   7      216.34      278.06     39.98 o 
   1   5   7      375.94      434.31     23.46 o 
   2   5   7      652.84      571.28     50.75 o 
   3   5   7      224.95      239.48     12.24 o 
   4   5   7      381.25      436.64     39.25 o 
   5   5   7      250.36      260.59      9.59 o 
   6   5   7     1137.22     1123.76     48.00 o 
   7   5   7      455.42      438.68     17.67 o 
   8   5   7      572.64      554.07     40.43 o 
   9   5   7       18.62       21.13      9.26 o 
  10   5   7      109.20      140.09     14.98 o 
  11   5   7       15.62       15.93     10.50 o 
 -11   6   7       44.85       49.07     11.50 o 
 -10   6   7      157.48      169.31     14.31 o 
  -9   6   7      238.59      256.15     13.38 o 
  -8   6   7       97.09      109.77      9.02 o 
  -7   6   7       45.68       66.40      7.61 o 
  -6   6   7      400.99      354.61     12.07 o 
  -5   6   7       23.74       29.27      5.03 o 
  -4   6   7       54.85       82.68      4.73 o 
  -3   6   7      220.28      231.48      7.19 o 
  -2   6   7      429.01      457.57     33.20 o 
  -1   6   7     1011.09      945.59     18.58 o 
   0   6   7      760.85      781.64     81.03 o 
   1   6   7     1208.61     1122.44     22.73 o 
   2   6   7      483.21      550.79     36.11 o 
   3   6   7      242.35      268.38      8.93 o 
   4   6   7       73.85       89.85      7.56 o 
   5   6   7       35.63       51.03      7.40 o 
   6   6   7      410.09      413.03     14.02 o 
   7   6   7       37.90       45.93      8.48 o 
   8   6   7       81.66       89.89     10.35 o 
   9   6   7      283.41      287.30     15.69 o 
  10   6   7      160.20      175.77     13.94 o 
  11   6   7       33.22       29.14     11.60 o 
 -11   7   7       70.20       89.77     18.64 o 
 -10   7   7       41.35       35.99     10.49 o 
  -9   7   7      114.85       99.59     11.19 o 
  -8   7   7        7.52       19.17      7.30 o 
  -7   7   7       70.84      101.96     15.71 o 
  -6   7   7       84.70       85.07      7.12 o 
  -5   7   7      537.40      516.76     14.73 o 
  -4   7   7      155.35      144.61      6.97 o 
  -3   7   7      224.23      239.19      7.44 o 
  -2   7   7      118.42      133.08      6.83 o 
  -1   7   7      350.03      354.21     16.17 o 
   0   7   7      157.92      146.13      5.56 o 
   1   7   7      504.26      509.69     17.13 o 
   2   7   7      157.29      175.62      7.70 o 
   3   7   7      173.02      182.78      9.43 o 
   4   7   7      156.45      148.00      8.46 o 
   5   7   7      548.35      526.82     18.31 o 
   6   7   7       70.75       73.51      8.98 o 
   7   7   7       60.58       79.13     21.20 o 
   8   7   7       15.69        8.98      9.08 o 
   9   7   7      102.61      113.76     10.60 o 
  10   7   7       41.52       32.58     10.34 o 
  11   7   7       63.05       75.36     19.62 o 
 -10   8   7       33.25       42.93     10.92 o 
  -9   8   7       13.57       24.39      9.81 o 
  -8   8   7       47.14       26.91      8.76 o 
  -7   8   7      382.13      336.26     17.60 o 
  -6   8   7      231.19      197.07      9.76 o 
  -5   8   7      176.87      166.32     26.81 o 
  -4   8   7      140.62      147.49      7.13 o 
  -3   8   7      166.64      166.47     13.79 o 
  -2   8   7      726.26      776.26     15.54 o 
  -1   8   7      535.91      565.05     24.13 o 
   0   8   7      267.04      313.39     10.17 o 
   1   8   7      541.20      538.91     21.82 o 
   2   8   7      671.49      713.69     19.73 o 
   3   8   7      177.36      195.68     28.09 o 
   4   8   7      107.68      124.69     16.34 o 
   5   8   7      200.08      218.10     40.33 o 
   6   8   7      281.82      229.77     13.27 o 
   7   8   7      396.12      358.91     17.57 o 
   8   8   7       43.12       38.35      8.71 o 
   9   8   7        8.17       13.33      9.09 o 
  10   8   7       26.60       25.07     11.14 o 
  -9   9   7        9.37       13.46     10.75 o 
  -8   9   7       33.38       27.59     10.18 o 
  -7   9   7       60.63       42.56      8.24 o 
  -6   9   7       15.73       26.16      7.52 o 
  -5   9   7       22.93       26.08      6.89 o 
  -4   9   7        3.47       10.91      5.67 o 
  -3   9   7      308.41      270.65      9.78 o 
  -2   9   7      250.35      214.28     31.32 o 
  -1   9   7       57.85       54.40      7.39 o 
   0   9   7       11.44       20.75      5.92 o 
   1   9   7       62.67       56.93      9.63 o 
   2   9   7      179.11      136.53     24.68 o 
   3   9   7      299.24      263.67     13.60 o 
   4   9   7        3.23       23.92      8.65 o 
   5   9   7       18.26       17.49      8.03 o 
   6   9   7       17.23       29.45      7.95 o 
   7   9   7       50.19       31.54      8.63 o 
   8   9   7       43.60       46.85      9.60 o 
   9   9   7       12.60       12.03     11.02 o 
  -8  10   7        3.86       10.08     10.34 o 
  -7  10   7       42.54       76.62     10.14 o 
  -6  10   7        6.53       23.61      8.65 o 
  -5  10   7       72.15      112.20      9.69 o 
  -4  10   7       23.86       30.20      7.40 o 
  -3  10   7      268.25      262.50     11.31 o 
  -2  10   7      382.19      349.87     71.14 o 
  -1  10   7        8.94       17.29      6.91 o 
   0  10   7       21.99       13.84      6.33 o 
   1  10   7       22.20       28.71      6.80 o 
   2  10   7      393.61      350.72     54.53 o 
   3  10   7      279.23      259.85     14.38 o 
   4  10   7       20.66       24.53      8.74 o 
   5  10   7       63.60       97.81      9.64 o 
   6  10   7        6.39       25.70      8.19 o 
   7  10   7       33.71       63.46     10.29 o 
   8  10   7        4.47       16.25      9.33 o 
  -7  11   7        6.04        9.93      9.17 o 
  -6  11   7        3.76        5.67      8.73 o 
  -5  11   7        0.27        3.06      7.99 o 
  -4  11   7       11.69        3.59      8.76 o 
  -3  11   7       20.29       23.47      8.97 o 
  -2  11   7       24.83       12.20      8.97 o 
  -1  11   7       58.53       59.59      9.00 o 
   0  11   7       80.54       64.36      8.37 o 
   1  11   7       68.52       79.40      9.75 o 
   2  11   7       16.11       16.70      8.45 o 
   3  11   7       21.99       25.16      9.00 o 
   4  11   7        8.66       14.68      9.57 o 
   5  11   7        1.71        6.44      9.48 o 
   6  11   7        4.18        7.89      9.91 o 
   7  11   7        8.32       14.35      9.51 o 
   8  11   7        5.20       32.68     16.17 o 
  -6  12   7       26.14       30.54     13.14 o 
  -5  12   7        9.94       10.47     12.07 o 
  -4  12   7        2.60       -1.76     10.34 o 
  -3  12   7       24.16       19.73      9.34 o 
  -2  12   7        4.76       14.97      9.23 o 
  -1  12   7       13.81       27.93      9.46 o 
   0  12   7       41.31       71.88     12.19 o 
   1  12   7       13.49       24.71      9.52 o 
   2  12   7       10.79       14.61      9.22 o 
   3  12   7       21.11       28.64      9.65 o 
   4  12   7        6.81       12.86     10.20 o 
   5  12   7       12.08       26.93     10.78 o 
   6  12   7       28.59       20.52     12.50 o 
  -4  13   7       16.43       22.71     16.60 o 
  -3  13   7       21.74        4.31     12.02 o 
  -2  13   7       27.09       29.84     11.00 o 
  -1  13   7        4.19        8.70     11.88 o 
   0  13   7       14.83       10.86     11.70 o 
   1  13   7        4.24        4.52     11.38 o 
   2  13   7       29.50       35.39     10.65 o 
   3  13   7       25.32       21.45     11.07 o 
   4  13   7       18.62       23.31     22.57 o 
  -1  14   7       11.55        4.81     22.94 o 
   0   0   8      889.88     1074.79     25.96 o 
   1   0   8     7362.54     7326.19    124.40 o 
   2   0   8      458.03      513.68     10.40 o 
   3   0   8     4636.52     4584.06     80.35 o 
   4   0   8      473.76      497.65     11.01 o 
   5   0   8      339.53      320.12     11.16 o 
   6   0   8      191.56      161.36      7.25 o 
   7   0   8      181.82      192.78      7.82 o 
   8   0   8        8.37       25.10      4.98 o 
   9   0   8      916.11      943.37     25.23 o 
  10   0   8       89.17       71.79      8.55 o 
  11   0   8      580.41      513.14     18.68 o 
  12   0   8        0.67       -2.96     12.67 o 
 -12   1   8      142.72      151.17     17.49 o 
 -11   1   8       46.97       44.06      9.89 o 
 -10   1   8      308.98      308.26     15.39 o 
  -9   1   8      217.12      237.68     11.61 o 
  -8   1   8      593.03      590.33     17.30 o 
  -7   1   8      164.11      188.33     12.73 o 
  -6   1   8       14.34       13.94      4.42 o 
  -5   1   8     2211.87     2189.72     49.42 o 
  -4   1   8      137.16      141.10      9.98 o 
  -3   1   8      520.18      447.02     27.47 o 
  -2   1   8     4396.72     4263.49     83.60 o 
  -1   1   8      898.18      860.48     27.44 o 
   0   1   8     6611.34     6718.88    106.12 o 
   1   1   8      799.04      722.43     24.80 o 
   2   1   8     4146.40     4077.82     84.08 o 
   3   1   8      378.61      331.64     11.77 o 
   4   1   8      161.81      164.98      7.93 o 
   5   1   8     2380.02     2343.89     36.17 o 
   6   1   8       13.39       14.02      3.43 o 
   7   1   8      313.80      309.66      9.43 o 
   8   1   8      559.49      575.73     15.85 o 
   9   1   8      210.58      231.43     11.32 o 
  10   1   8      292.69      279.32     14.62 o 
  11   1   8       48.16       47.49      9.95 o 
  12   1   8      180.02      183.89     36.45 o 
 -12   2   8        1.24       -8.78     12.79 o 
 -11   2   8       16.75       37.04     11.08 o 
 -10   2   8      106.65      138.13     10.06 o 
  -9   2   8       20.01       27.72     11.77 o 
  -8   2   8     1123.12     1052.73     50.77 o 
  -7   2   8       12.55       15.84      5.09 o 
  -6   2   8     3248.59     3278.85     68.40 o 
  -5   2   8      148.50      172.26     17.75 o 
  -4   2   8     2639.58     2374.46     42.71 o 
  -3   2   8      457.33      494.41      9.83 o 
  -1   2   8      300.95      262.38     18.86 o 
   0   2   8     1113.77     1158.28     19.79 o 
   1   2   8      341.25      305.24     25.16 o 
   2   2   8     1739.28     1747.25    123.27 o 
   3   2   8      514.80      547.98     10.73 o 
   4   2   8     2239.07     2035.61     36.44 o 
   5   2   8      159.29      176.21     19.65 o 
   6   2   8     3117.44     3116.20     66.57 o 
   7   2   8       12.32       17.09      4.51 o 
   8   2   8     1101.55     1053.94     53.52 o 
   9   2   8       15.62       20.81      6.48 o 
  10   2   8       94.40      128.95      9.34 o 
  11   2   8       18.81       27.68     14.38 o 
  12   2   8        0.31        6.02     15.57 o 
 -12   3   8       63.41       37.89     15.17 o 
 -11   3   8       17.21       21.55     10.95 o 
 -10   3   8      232.18      210.19     11.83 o 
  -9   3   8      406.93      407.21     20.48 o 
  -8   3   8       61.92       76.39      7.39 o 
  -7   3   8      918.08      853.09     31.69 o 
  -6   3   8       14.99       37.81      5.33 o 
  -5   3   8     1430.37     1343.77     95.85 o 
  -4   3   8      293.38      337.01      8.64 o 
  -3   3   8     1584.43     1525.23     36.96 o 
  -2   3   8     1097.60     1151.50     25.17 o 
  -1   3   8      250.40      289.03      9.16 o 
   0   3   8     5772.48     5990.96     95.17 o 
   1   3   8      223.87      270.77     10.59 o 
   2   3   8     1384.10     1391.60     23.88 o 
   3   3   8     1655.78     1591.86     29.35 o 
   4   3   8      422.33      450.77     10.60 o 
   5   3   8     1425.66     1452.13     87.68 o 
   6   3   8       16.31       39.16      4.50 o 
   7   3   8      954.80      933.71     38.52 o 
   8   3   8       64.28       59.85      6.51 o 
   9   3   8      395.01      413.11     15.92 o 
  10   3   8      233.31      225.75     14.24 o 
  11   3   8        9.67        1.89     11.89 o 
  12   3   8       73.32       69.16     14.80 o 
 -12   4   8        0.15       -9.47     14.12 o 
 -11   4   8      287.37      279.78     14.59 o 
 -10   4   8       34.99       38.31      8.22 o 
  -9   4   8      610.36      577.99     39.56 o 
  -8   4   8        9.47       13.76      6.25 o 
  -7   4   8      316.23      314.74     20.55 o 
  -6   4   8       54.96       45.71      6.42 o 
  -5   4   8      254.89      278.73     11.22 o 
  -4   4   8      888.27      830.86     77.38 o 
  -3   4   8     1716.36     1586.66     27.78 o 
  -2   4   8      568.65      585.60     17.08 o 
  -1   4   8     5232.93     5265.84    105.28 o 
   0   4   8      392.02      425.42     56.42 o 
   1   4   8     4897.02     4948.79     81.51 o 
   2   4   8      651.39      653.16     14.78 o 
   3   4   8     1823.34     1708.36     28.26 o 
   4   4   8     1001.67     1015.70     92.21 o 
   5   4   8      264.40      286.80      9.21 o 
   6   4   8       58.14       55.88      7.45 o 
   7   4   8      304.53      276.36     19.03 o 
   8   4   8       13.34       10.38      6.39 o 
   9   4   8      564.84      538.34     50.15 o 
  10   4   8       34.89       41.69     10.63 o 
  11   4   8      264.19      259.96     19.33 o 
  12   4   8        0.50       -2.73     15.12 o 
 -12   5   8       50.81       52.92     24.42 o 
 -11   5   8        7.18        7.75      9.89 o 
 -10   5   8      101.54      109.69     10.41 o 
  -9   5   8       45.85       40.02      8.06 o 
  -8   5   8      125.05      110.62      8.97 o 
  -7   5   8      193.49      174.13      9.66 o 
  -6   5   8      211.60      226.44     21.35 o 
  -5   5   8      271.89      268.91     13.00 o 
  -4   5   8     1250.82     1131.51     20.96 o 
  -3   5   8      883.38      828.28     16.26 o 
  -2   5   8     1208.98     1196.16     48.78 o 
  -1   5   8      408.68      431.94      9.05 o 
   0   5   8     1993.85     1824.01    174.44 o 
   1   5   8      352.05      381.43      8.94 o 
   2   5   8     1195.12     1168.55     48.27 o 
   3   5   8      992.02      935.35     17.99 o 
   4   5   8     1342.70     1240.23     25.37 o 
   5   5   8      249.51      265.40     12.72 o 
   6   5   8      177.56      154.33     18.17 o 
   7   5   8      205.26      220.83     12.39 o 
   8   5   8       93.98       85.04     10.03 o 
   9   5   8       64.04       59.16     10.21 o 
  10   5   8       91.60      109.07     12.56 o 
  11   5   8        5.42       26.58     12.75 o 
 -11   6   8        0.64        1.44      9.98 o 
 -10   6   8      103.93      139.16     12.78 o 
  -9   6   8       60.49       67.91      8.91 o 
  -8   6   8       75.80      106.79      9.19 o 
  -7   6   8       18.85       17.69      6.37 o 
  -6   6   8      619.74      568.77     15.72 o 
  -5   6   8       44.22       25.85      5.17 o 
  -4   6   8      622.51      572.41     27.77 o 
  -3   6   8       63.41       88.35     12.03 o 
  -2   6   8       13.03       83.59      4.51 o 
  -1   6   8      349.31      347.54     21.42 o 
   0   6   8       11.50       73.88      4.05 o 
   1   6   8      346.93      326.24     19.62 o 
   2   6   8       51.62      132.05     15.73 o 
   3   6   8       40.41       69.28     10.69 o 
   4   6   8      612.80      593.76     23.40 o 
   5   6   8       51.26       29.01      6.10 o 
   6   6   8      600.35      549.46     17.01 o 
   7   6   8       16.28       17.60      7.77 o 
   8   6   8       81.94      105.25     10.82 o 
   9   6   8       71.29       85.80     11.17 o 
  10   6   8       88.81      111.97     14.21 o 
  11   6   8        1.02        1.20     10.99 o 
 -11   7   8       16.87       15.97     16.10 o 
 -10   7   8       33.49       28.26     10.43 o 
  -9   7   8       51.41       78.33      9.62 o 
  -8   7   8       48.93       49.76      8.25 o 
  -7   7   8      598.13      552.51     25.24 o 
  -6   7   8        0.14       17.14      5.93 o 
  -5   7   8      631.71      565.09     56.33 o 
  -4   7   8      445.83      436.08     25.48 o 
  -3   7   8      177.10      226.65     20.40 o 
  -2   7   8     1215.45     1088.70     24.55 o 
  -1   7   8      444.55      485.31     33.68 o 
   0   7   8      857.84      842.19     19.60 o 
   1   7   8      447.19      426.69     33.93 o 
   2   7   8     1145.34     1031.86     23.31 o 
   3   7   8      221.42      288.01     27.52 o 
   4   7   8      485.11      488.92     25.63 o 
   5   7   8      648.58      655.59     72.24 o 
   6   7   8        0.12       17.70      7.54 o 
   7   7   8      588.13      576.56     28.64 o 
   8   7   8       45.97       41.48      9.39 o 
   9   7   8       60.69       94.01     11.58 o 
  10   7   8       32.00       23.92     10.90 o 
  11   7   8       17.83        1.48     24.79 o 
 -10   8   8       38.03       40.46     13.82 o 
  -9   8   8       17.97       36.91     10.54 o 
  -8   8   8       41.70       66.16     10.46 o 
  -7   8   8       49.31       86.69     14.50 o 
  -6   8   8       85.88      106.32      9.31 o 
  -5   8   8       66.14      113.64      7.85 o 
  -4   8   8      407.23      419.87     21.77 o 
  -3   8   8       41.45       63.41      5.61 o 
  -2   8   8      128.74       97.76     10.70 o 
  -1   8   8      613.09      559.07     32.55 o 
   0   8   8      117.78      162.95     21.80 o 
   1   8   8      629.15      559.31     37.99 o 
   2   8   8      115.06       82.03     13.16 o 
   3   8   8       98.63      114.50     10.70 o 
   4   8   8      414.53      446.21     28.09 o 
   5   8   8       69.01      101.42      9.81 o 
   6   8   8       88.89      108.60     10.59 o 
   7   8   8       30.46       69.26     20.83 o 
   8   8   8       37.21       52.86     10.61 o 
   9   8   8       13.76       28.10      9.77 o 
  10   8   8       34.45       36.77     11.82 o 
  -9   9   8        3.73        7.40     10.31 o 
  -8   9   8       27.21       39.09     10.59 o 
  -7   9   8       31.25       11.24      8.60 o 
  -6   9   8       60.82       91.80     11.14 o 
  -5   9   8      144.00      102.64      8.05 o 
  -4   9   8       64.05       96.84      7.57 o 
  -3   9   8        2.82       20.86      5.14 o 
  -2   9   8      134.19      165.47      8.55 o 
  -1   9   8       28.98       32.18      5.82 o 
   0   9   8      121.94      180.51     25.58 o 
   1   9   8       31.61       38.77      6.41 o 
   2   9   8      183.02      206.19     10.27 o 
   3   9   8        3.82       20.34      6.66 o 
   4   9   8       67.09       79.21      9.29 o 
   5   9   8      128.51       87.34     10.43 o 
   6   9   8       72.90       98.33     19.28 o 
   7   9   8       27.31       18.70      9.41 o 
   8   9   8       34.32       45.58      9.52 o 
   9   9   8        3.15       -3.52      9.22 o 
  -8  10   8       54.43       46.76     11.43 o 
  -7  10   8       20.52       17.68      9.99 o 
  -6  10   8       49.41       24.22      8.39 o 
  -5  10   8        1.01       13.81      7.63 o 
  -4  10   8      365.84      289.77     30.60 o 
  -3  10   8       49.23       65.31      9.63 o 
  -2  10   8       34.93       68.87     12.28 o 
  -1  10   8       44.04       61.09      9.06 o 
   0  10   8       73.35      110.04     21.88 o 
   1  10   8       52.56       58.74      7.35 o 
   2  10   8       23.03       62.48      8.54 o 
   3  10   8       40.15       40.25     10.15 o 
   4  10   8      372.98      322.24     32.10 o 
   5  10   8        0.50       10.69      7.42 o 
   6  10   8       45.03       26.40      8.65 o 
   7  10   8       15.79       13.80      8.78 o 
   8  10   8       48.56       37.09      9.98 o 
  -7  11   8       60.89       59.77     11.97 o 
  -6  11   8        2.23        8.80      8.53 o 
  -5  11   8      113.28      110.34     10.44 o 
  -4  11   8        9.55       11.16     10.28 o 
  -3  11   8       88.20      109.41     12.72 o 
  -2  11   8       52.49       59.62     10.07 o 
  -1  11   8       50.88       74.23     18.64 o 
   0  11   8       43.26       67.17      9.60 o 
   1  11   8       38.40       66.86     16.29 o 
   2  11   8       51.86       70.24      9.94 o 
   3  11   8       67.33       83.58     16.01 o 
   4  11   8        9.15       -1.49      8.91 o 
   5  11   8      128.41      122.79     12.30 o 
   6  11   8        2.34       10.17     10.36 o 
   7  11   8       64.58       53.03     10.61 o 
  -6  12   8       18.96       22.47     15.33 o 
  -5  12   8       12.66       25.87     12.59 o 
  -4  12   8        3.07       -5.89     11.32 o 
  -3  12   8       16.04       25.34     11.65 o 
  -2  12   8       47.42       32.27      9.86 o 
  -1  12   8       58.53       39.46     12.44 o 
   0  12   8        1.83       17.41     10.38 o 
   1  12   8       58.28       36.01     11.37 o 
   2  12   8       39.01       27.21     11.02 o 
   3  12   8       18.19       34.39     10.40 o 
   4  12   8        1.25        4.55      9.92 o 
   5  12   8       16.73       23.48     10.85 o 
   6  12   8       13.21       20.94     15.49 o 
  -4  13   8        7.36       18.87     22.94 o 
  -3  13   8        0.02       17.86     14.70 o 
  -2  13   8        7.18       11.86     10.19 o 
  -1  13   8       13.88       18.49     11.39 o 
   0  13   8       64.89       64.60     12.97 o 
   1  13   8       14.07       21.04     12.46 o 
   2  13   8       12.09       20.04     12.34 o 
   3  13   8        0.04       10.99     15.15 o 
   4  13   8        7.92        3.70     21.46 o 
   1   0   9       57.67       64.45      6.61 o 
   2   0   9     4477.67     4946.82     84.76 o 
   3   0   9       33.53       97.74      3.76 o 
   4   0   9      744.81      686.49     14.34 o 
   5   0   9     4676.44     4704.10     88.95 o 
   6   0   9      898.15      800.98     17.07 o 
   7   0   9     2862.80     2929.07     53.02 o 
   8   0   9      101.28      100.25      7.78 o 
   9   0   9      471.42      433.37     15.66 o 
  10   0   9       11.16       19.79      7.56 o 
  11   0   9       85.02       89.87     10.07 o 
  12   0   9        1.91        7.04     13.95 o 
 -12   1   9        3.03        7.25     11.10 o 
 -11   1   9      237.86      221.14     21.63 o 
 -10   1   9       36.79       22.37      8.35 o 
  -9   1   9      251.36      263.56     15.58 o 
  -8   1   9      550.09      529.62     30.24 o 
  -7   1   9      607.94      573.49     20.09 o 
  -6   1   9      863.10      776.38     62.39 o 
  -5   1   9      262.05      183.91     17.39 o 
  -4   1   9     1657.35     1579.55     76.18 o 
  -3   1   9     1921.70     1912.31     37.96 o 
  -2   1   9     8747.04     9243.73    166.30 o 
  -1   1   9     4794.28     5147.50    120.59 o 
   0   1   9      273.22      245.99     26.98 o 
   1   1   9     4241.48     4451.59     94.93 o 
   2   1   9     8377.39     8856.15    133.06 o 
   3   1   9     2000.26     2004.15     29.08 o 
   4   1   9     1841.39     1891.67     59.34 o 
   5   1   9      431.80      426.26     29.51 o 
   6   1   9      962.80      944.16     44.46 o 
   7   1   9      609.48      573.63     14.26 o 
   8   1   9      667.06      630.45     28.41 o 
   9   1   9      187.02      182.41      9.49 o 
  10   1   9       21.11       17.71      7.65 o 
  11   1   9      241.41      198.47     12.39 o 
  12   1   9        8.72       16.53     15.11 o 
 -12   2   9      202.74      224.02     17.58 o 
 -11   2   9       87.98      117.98     11.55 o 
 -10   2   9      453.77      430.35     27.21 o 
  -9   2   9       88.63      110.28     20.09 o 
  -8   2   9      189.11      193.52     10.13 o 
  -7   2   9      175.81      175.53      8.94 o 
  -6   2   9      186.38      198.89     11.53 o 
  -5   2   9       59.33      110.13     27.08 o 
  -4   2   9     2219.75     2286.14     41.79 o 
  -3   2   9      935.61      996.49     32.95 o 
  -2   2   9     1989.32     1972.81     34.36 o 
  -1   2   9      205.40      202.22     15.38 o 
   0   2   9     1053.75     1087.64     50.12 o 
   1   2   9      229.13      235.48     11.85 o 
   2   2   9     1968.83     1934.34     38.58 o 
   3   2   9      907.18      977.40     33.29 o 
   4   2   9     2330.32     2410.30     39.37 o 
   5   2   9       43.61       83.12     18.04 o 
   6   2   9      147.51      149.48      7.08 o 
   7   2   9      154.85      158.55      7.57 o 
   8   2   9      219.85      212.68      9.03 o 
   9   2   9      125.13      160.37     11.95 o 
  10   2   9      451.23      451.59     18.48 o 
  11   2   9       92.33       85.75     14.09 o 
  12   2   9      171.63      156.04     21.71 o 
 -12   3   9       91.47      130.97     15.73 o 
 -11   3   9       89.72       90.13     20.46 o 
 -10   3   9      145.23      153.88     12.07 o 
  -9   3   9      212.42      208.61     11.06 o 
  -8   3   9      151.31      146.05      9.15 o 
  -7   3   9      386.51      358.40     14.82 o 
  -6   3   9     1151.36     1149.30     44.97 o 
  -5   3   9       96.45      132.19      7.01 o 
  -4   3   9     1435.60     1355.68     30.67 o 
  -3   3   9     4678.92     4664.89    102.96 o 
  -1   3   9     1987.69     1900.98    113.62 o 
   0   3   9      356.79      259.89     22.71 o 
   1   3   9     2069.11     1945.60    112.97 o 
   2   3   9     1918.94     1874.66     45.10 o 
   3   3   9     4437.35     4455.72     73.44 o 
   4   3   9     1433.87     1355.34     42.20 o 
   5   3   9       58.05       84.87      5.22 o 
   6   3   9     1189.22     1120.66     54.96 o 
   7   3   9      380.49      368.61     12.45 o 
   8   3   9      173.69      167.20      9.04 o 
   9   3   9      174.02      177.70     10.99 o 
  10   3   9      139.65      151.29     13.14 o 
  11   3   9      115.90      124.04     18.47 o 
  12   3   9       95.40      129.31     20.79 o 
 -12   4   9        9.16       16.28     22.20 o 
 -11   4   9       18.90       26.72     10.09 o 
 -10   4   9       19.57       12.42      7.63 o 
  -9   4   9      389.37      399.96     15.75 o 
  -8   4   9      337.11      348.32     14.16 o 
  -7   4   9     1220.91     1161.18     36.11 o 
  -6   4   9      372.51      367.41     35.33 o 
  -5   4   9      323.45      333.70     10.63 o 
  -4   4   9      758.30      744.15     37.48 o 
  -3   4   9     1418.30     1297.52     22.66 o 
  -2   4   9      810.37      852.78     33.93 o 
  -1   4   9     2153.84     2175.91     35.59 o 
   0   4   9       54.37      106.59     20.63 o 
   1   4   9     2095.49     2105.44     35.66 o 
   2   4   9      753.52      775.47     16.21 o 
   3   4   9     1441.13     1321.09     25.00 o 
   4   4   9      706.82      744.54     41.62 o 
   5   4   9      387.75      380.67     11.20 o 
   6   4   9      385.93      407.11     20.31 o 
   7   4   9     1296.25     1270.00     27.56 o 
   8   4   9      324.22      354.51     14.27 o 
   9   4   9      441.44      437.00     18.61 o 
  10   4   9       23.85       16.25      9.75 o 
  11   4   9       26.06       19.00     12.79 o 
  12   4   9        9.89       37.37     27.01 o 
 -11   5   9       10.91        3.95      9.83 o 
 -10   5   9       63.74       65.37      9.66 o 
  -9   5   9       81.33       86.79      9.05 o 
  -8   5   9      264.47      241.25     22.69 o 
  -7   5   9      166.48      147.48      9.15 o 
  -6   5   9     1212.05     1140.34     47.98 o 
  -5   5   9      202.58      192.14      8.35 o 
  -4   5   9     1212.71     1108.64     59.35 o 
  -3   5   9     1056.01     1007.78     18.83 o 
  -2   5   9      702.52      720.17     23.20 o 
  -1   5   9      516.19      436.78     27.50 o 
   0   5   9       21.32       71.95      7.31 o 
   1   5   9      531.36      453.41     21.07 o 
   2   5   9      559.92      599.76     35.45 o 
   3   5   9      890.51      803.51     19.76 o 
   4   5   9     1259.50     1259.72     58.68 o 
   5   5   9      233.67      232.00      9.46 o 
   6   5   9     1074.75     1029.25     26.90 o 
   7   5   9       93.50       82.36      8.43 o 
   8   5   9      277.43      279.74     19.55 o 
   9   5   9       92.34       92.99     11.15 o 
  10   5   9       54.25       58.75     11.34 o 
  11   5   9        9.90       15.60     13.31 o 
  12   5   9       22.85      -24.79     24.79 o 
 -11   6   9       16.21       30.29     11.24 o 
 -10   6   9       85.97       91.85     10.50 o 
  -9   6   9       51.30       45.67     13.56 o 
  -8   6   9       66.12       82.49      8.89 o 
  -7   6   9        2.29        7.19      6.28 o 
  -6   6   9      151.55      160.22      9.74 o 
  -5   6   9      155.35      192.65     19.64 o 
  -4   6   9      650.53      541.20     14.41 o 
  -3   6   9       49.49       90.02     17.08 o 
  -2   6   9     1050.67      954.05     46.84 o 
  -1   6   9      123.35      149.50     17.83 o 
   0   6   9     1532.43     1458.17     25.56 o 
   1   6   9      115.42      139.24     19.97 o 
   2   6   9      988.82      949.45     31.92 o 
   3   6   9       39.16      106.20     12.63 o 
   4   6   9      652.03      550.30     16.36 o 
   5   6   9      179.31      188.68     26.97 o 
   6   6   9      227.39      224.29     10.77 o 
   7   6   9        1.25        5.05      7.42 o 
   8   6   9       64.53       77.13     10.53 o 
   9   6   9       65.08       74.89     14.96 o 
  10   6   9       94.69       93.40     12.40 o 
  11   6   9       19.75       30.17     13.48 o 
 -11   7   9       42.07       46.63     25.53 o 
 -10   7   9       53.17       68.12     11.36 o 
  -9   7   9      139.33      122.09     10.70 o 
  -8   7   9      252.90      228.63     12.45 o 
  -7   7   9       37.67       43.62      7.93 o 
  -6   7   9       48.51       48.52      6.68 o 
  -5   7   9      260.96      297.13     11.06 o 
  -4   7   9      146.56      182.95      8.61 o 
  -3   7   9      258.71      233.11     17.76 o 
  -2   7   9     1206.42     1206.97     24.78 o 
  -1   7   9      648.86      597.00     30.63 o 
   0   7   9      214.21      223.67     26.91 o 
   1   7   9      629.48      612.33     37.17 o 
   2   7   9     1113.29     1134.89     25.32 o 
   3   7   9      176.21      173.28     12.18 o 
   4   7   9      120.10      143.49     10.35 o 
   5   7   9      248.11      288.45     12.56 o 
   6   7   9       56.51       47.35      8.63 o 
   7   7   9       45.39       54.04      9.41 o 
   8   7   9      266.20      236.64     14.33 o 
   9   7   9      129.11      133.22     13.16 o 
  10   7   9       51.15       60.83     12.27 o 
  11   7   9       38.99       59.58     27.38 o 
 -10   8   9       10.86       17.22     16.48 o 
  -9   8   9       18.22       17.14     10.52 o 
  -8   8   9        1.44        6.45      7.90 o 
  -7   8   9      178.80      159.46     10.90 o 
  -6   8   9       44.32       48.02      7.02 o 
  -5   8   9      547.24      434.48     13.66 o 
  -4   8   9       16.27       30.56     15.31 o 
  -3   8   9      331.17      307.78     10.26 o 
  -2   8   9      336.48      275.62      9.44 o 
  -1   8   9      288.50      355.96     18.13 o 
   0   8   9       60.18       99.25     14.91 o 
   1   8   9      318.34      353.32     25.64 o 
   2   8   9      373.08      303.84     15.91 o 
   3   8   9      383.32      361.69     12.98 o 
   4   8   9       25.49       48.84     12.03 o 
   5   8   9      493.30      380.85     16.77 o 
   6   8   9       35.67       35.35      9.08 o 
   7   8   9      201.90      175.46     13.08 o 
   8   8   9        3.64       22.21      9.85 o 
   9   8   9       20.03       37.50     11.29 o 
  10   8   9       12.49       16.69     16.26 o 
  -9   9   9       17.57       19.87     11.05 o 
  -8   9   9       37.39       41.85     10.92 o 
  -7   9   9       21.11       36.79      8.70 o 
  -6   9   9        9.22       13.17      6.83 o 
  -5   9   9      110.16      126.07      8.58 o 
  -4   9   9        6.78       36.24      6.23 o 
  -3   9   9      115.83      130.69     15.11 o 
  -2   9   9       55.56       80.46      8.88 o 
  -1   9   9      224.86      194.54     10.15 o 
   0   9   9       36.94      122.81     32.85 o 
   1   9   9      274.02      226.46     10.99 o 
   2   9   9       32.21       51.87      7.11 o 
   3   9   9      147.45      172.06     16.99 o 
   4   9   9       15.29       27.25      8.09 o 
   5   9   9       90.99      108.49     10.68 o 
   6   9   9        7.57       15.15      8.87 o 
   7   9   9       29.89       44.55     10.62 o 
   8   9   9       39.25       52.16      9.67 o 
   9   9   9       11.15       12.62      9.73 o 
  -8  10   9       24.95       32.73     11.46 o 
  -7  10   9       46.19       48.08     10.68 o 
  -6  10   9        3.98       25.72      8.51 o 
  -5  10   9       38.34       49.37     11.39 o 
  -4  10   9        2.12       15.72      7.64 o 
  -3  10   9       23.29       27.15      8.05 o 
  -2  10   9      566.14      468.52     21.79 o 
  -1  10   9       43.79       46.97     17.52 o 
   0  10   9      272.95      196.05     11.90 o 
   1  10   9       39.98       45.26      8.67 o 
   2  10   9      510.25      403.26     15.50 o 
   3  10   9       19.75       20.40      8.35 o 
   4  10   9       10.01       31.81      8.97 o 
   5  10   9       42.09       47.06     10.17 o 
   6  10   9        5.41       23.40     10.44 o 
   7  10   9       43.53       43.52      9.26 o 
   8  10   9       22.82       37.25     10.51 o 
  -7  11   9        5.97       18.39     12.73 o 
  -6  11   9       38.02       23.95      9.42 o 
  -5  11   9       62.40       99.73     10.38 o 
  -4  11   9       41.18       33.77     11.29 o 
  -3  11   9       99.72      113.88     13.45 o 
  -2  11   9       80.28      111.65     17.95 o 
  -1  11   9       30.73       35.22      8.98 o 
   0  11   9       54.47       81.72     18.48 o 
   1  11   9       50.30       44.46      9.54 o 
   2  11   9       65.61      100.67     12.88 o 
   3  11   9      108.51      106.68     11.13 o 
   4  11   9       35.59       37.07      9.92 o 
   5  11   9       64.45       94.53     15.12 o 
   6  11   9       34.81       24.54     10.86 o 
   7  11   9        6.56       31.37     12.84 o 
  -6  12   9       14.63        3.70     23.31 o 
  -5  12   9        0.33       -9.90     11.84 o 
  -4  12   9        8.04        7.47     11.04 o 
  -3  12   9       51.27       66.01     13.24 o 
  -2  12   9       15.35       15.81      9.74 o 
  -1  12   9        5.34       10.09      9.52 o 
   0  12   9       10.65       17.77     10.90 o 
   1  12   9       11.95       16.74     10.67 o 
   2  12   9       13.54       15.19     11.44 o 
   3  12   9       42.07       55.07     12.99 o 
   4  12   9        7.24        2.16      9.96 o 
   5  12   9        2.50        5.97     10.57 o 
   6  12   9       14.12      -14.06     21.09 o 
  -3  13   9        7.42      -17.02     22.57 o 
  -2  13   9       10.08        2.90     14.00 o 
  -1  13   9        0.44       10.00     12.15 o 
   0  13   9        3.43       16.95     12.14 o 
   1  13   9        0.36        8.79     12.06 o 
   2  13   9       12.42        6.60     15.83 o 
   0   0  10    13916.40    15102.76    334.70 o 
   1   0  10     1248.53     1321.06     22.61 o 
   2   0  10      924.32      795.88     15.60 o 
   3   0  10      682.39      795.25     17.01 o 
   4   0  10      361.63      356.09     13.05 o 
   5   0  10      153.25      162.33      6.40 o 
   6   0  10      157.79      141.52      6.94 o 
   7   0  10       31.70       33.10      5.14 o 
   8   0  10      966.44      930.40     24.52 o 
   9   0  10      223.38      217.45     11.51 o 
  10   0  10      179.98      166.84     11.16 o 
  11   0  10      163.19      153.44     15.06 o 
  12   0  10      208.29      290.04     20.40 o 
 -12   1  10       31.21       50.86     12.95 o 
 -11   1  10      272.70      278.23     16.04 o 
 -10   1  10       40.87       41.64      9.17 o 
  -9   1  10      241.50      242.16     13.56 o 
  -8   1  10     1062.99     1015.10     29.11 o 
  -7   1  10       52.52       86.68     20.88 o 
  -6   1  10      169.86      190.50     12.18 o 
  -5   1  10      611.26      621.44     53.60 o 
  -4   1  10      741.47      724.55     17.65 o 
  -3   1  10     1814.55     1731.78     38.67 o 
  -2   1  10     1068.15     1096.80     22.73 o 
  -1   1  10     2381.34     2370.87    103.98 o 
   0   1  10      425.19      434.04     25.25 o 
   1   1  10     3122.76     3105.01    100.25 o 
   2   1  10     1096.78     1165.92     21.01 o 
   3   1  10     1730.13     1688.34     31.10 o 
   4   1  10      708.96      670.16     15.10 o 
   5   1  10      563.17      556.62     51.70 o 
   6   1  10      208.08      216.08      7.52 o 
   7   1  10       25.33       45.02      7.91 o 
   8   1  10     1065.14      996.52     21.92 o 
   9   1  10      241.89      242.24     11.03 o 
  10   1  10       44.84       59.39      8.94 o 
  11   1  10      271.95      271.39     15.63 o 
  12   1  10       40.17       46.13     16.35 o 
 -12   2  10        3.14       -1.08     11.33 o 
 -11   2  10       14.54       10.68      9.19 o 
 -10   2  10       30.24       27.20     10.44 o 
  -9   2  10      133.85      163.08     11.93 o 
  -8   2  10      282.91      263.94     16.56 o 
  -7   2  10      453.74      436.16     14.01 o 
  -6   2  10      777.81      821.16     39.04 o 
  -5   2  10     2256.89     2166.08     46.14 o 
  -4   2  10      933.71      873.61     34.99 o 
  -3   2  10     2842.88     2713.07     61.92 o 
  -2   2  10      620.22      577.74     19.11 o 
  -1   2  10       91.21       98.16     10.17 o 
   0   2  10     2140.98     2183.89    104.46 o 
   1   2  10      122.15      138.92     13.14 o 
   2   2  10      535.14      481.40     10.65 o 
   3   2  10     2421.16     2373.30     44.21 o 
   4   2  10      968.80      914.86     23.91 o 
   5   2  10     2093.52     2035.53     35.61 o 
   6   2  10      723.49      716.20     24.72 o 
   7   2  10      403.08      362.44     11.57 o 
   8   2  10      239.73      215.78     14.74 o 
   9   2  10      125.90      153.36      9.15 o 
  10   2  10       22.99       21.49      7.19 o 
  11   2  10       10.32        9.94     11.94 o 
  12   2  10        3.69        5.27     15.86 o 
 -12   3  10       23.18       21.24     12.87 o 
 -11   3  10       64.21       82.08     13.13 o 
 -10   3  10       72.35       70.24     10.17 o 
  -9   3  10      152.40      175.11     23.77 o 
  -8   3  10      128.51      111.24     11.24 o 
  -7   3  10      100.54       94.07      7.17 o 
  -6   3  10     1498.85     1354.93     78.06 o 
  -5   3  10      184.25      200.77     11.86 o 
  -4   3  10      341.15      272.89     22.89 o 
  -3   3  10      824.89      834.05     16.94 o 
  -2   3  10     1110.12     1072.83     47.80 o 
  -1   3  10      546.27      559.80     51.75 o 
   0   3  10     1782.95     1777.45     64.27 o 
   1   3  10      682.28      708.39     68.58 o 
   2   3  10      922.09      879.60     33.32 o 
   3   3  10      854.04      902.20     16.67 o 
   4   3  10      449.03      420.75     26.93 o 
   5   3  10      160.59      194.84     17.88 o 
   6   3  10     1497.90     1473.20     60.04 o 
   7   3  10       76.04       78.09      6.87 o 
   8   3  10      136.31      133.99     15.14 o 
   9   3  10      161.80      184.91     15.04 o 
  10   3  10       74.10       70.15     10.96 o 
  11   3  10       77.03       90.07     12.48 o 
 -11   4  10       55.43       52.10     11.05 o 
 -10   4  10      229.10      222.71     24.46 o 
  -9   4  10      233.16      235.75     12.38 o 
  -8   4  10       95.88      128.87      9.17 o 
  -7   4  10       77.35       86.70      7.54 o 
  -6   4  10       63.24      116.48     19.44 o 
  -5   4  10       43.82       42.59      4.80 o 
  -4   4  10      461.57      448.68     30.22 o 
  -3   4  10      618.87      568.05     12.79 o 
  -2   4  10     1681.33     1535.71     38.24 o 
  -1   4  10      522.05      493.34     10.33 o 
   0   4  10     3272.45     3151.28    136.31 o 
   1   4  10      370.01      352.64      9.02 o 
   2   4  10     1584.44     1446.52     34.49 o 
   3   4  10      651.52      611.44     13.44 o 
   4   4  10      353.19      402.83     14.25 o 
   5   4  10       44.70       43.32      5.33 o 
   6   4  10       53.18       78.76     15.74 o 
   7   4  10       84.95       87.15      7.11 o 
   8   4  10       66.22       91.72      9.05 o 
   9   4  10      258.06      242.84     14.28 o 
  10   4  10      221.75      213.36     17.95 o 
  11   4  10       72.63       64.26     14.44 o 
  12   4  10       61.26      107.31     30.71 o 
 -11   5  10      164.00      180.63     14.67 o 
 -10   5  10       66.29       50.03     10.30 o 
  -9   5  10      171.04      165.15     16.44 o 
  -8   5  10       56.48       69.38      8.48 o 
  -7   5  10      222.45      205.81     10.86 o 
  -6   5  10       42.83       62.34      6.92 o 
  -5   5  10      545.61      547.29     14.84 o 
  -4   5  10       52.40       59.45      5.85 o 
  -3   5  10      592.95      560.45     13.38 o 
  -2   5  10      137.30      154.27     10.51 o 
  -1   5  10     1717.41     1656.82     44.60 o 
   0   5  10      462.21      381.30     25.68 o 
   1   5  10     1750.08     1689.56     60.32 o 
   2   5  10      100.44      124.36     12.69 o 
   3   5  10      703.45      646.61     15.57 o 
   4   5  10       93.72       95.68      6.31 o 
   5   5  10      532.98      515.77     14.33 o 
   6   5  10       62.50       99.04      8.29 o 
   7   5  10      239.71      224.49     11.83 o 
   8   5  10       34.04       49.72      9.66 o 
   9   5  10      183.12      188.02     13.53 o 
  10   5  10       62.44       64.49     11.93 o 
  11   5  10      157.90      206.14     26.35 o 
 -11   6  10       23.86       20.35     24.42 o 
 -10   6  10       85.98       97.45     10.53 o 
  -9   6  10       51.83       65.76      9.46 o 
  -8   6  10       22.00       18.44      7.52 o 
  -7   6  10      547.21      472.49     18.55 o 
  -6   6  10      186.37      154.59     10.02 o 
  -5   6  10      294.92      250.70     21.71 o 
  -4   6  10      207.27      179.26      8.35 o 
  -3   6  10      699.69      659.74     61.47 o 
  -2   6  10      108.00      113.58      5.74 o 
  -1   6  10      102.13      144.94      6.55 o 
   0   6  10      153.85      150.77     12.34 o 
   1   6  10      133.30      187.27     10.43 o 
   2   6  10      169.41      153.21      7.15 o 
   3   6  10      723.40      753.61     60.43 o 
   4   6  10      231.50      193.93      8.70 o 
   5   6  10      292.87      292.02     36.30 o 
   6   6  10      181.51      138.48      9.12 o 
   7   6  10      519.05      428.03     27.19 o 
   8   6  10        4.98        2.90      8.96 o 
   9   6  10       59.14       72.05     11.23 o 
  10   6  10       61.48       67.39     12.14 o 
  11   6  10       23.05      -21.46     21.46 o 
 -10   7  10       39.33       40.29      9.82 o 
  -9   7  10        3.05        4.92      8.43 o 
  -8   7  10      178.58      201.40     12.00 o 
  -7   7  10       40.00       26.44      7.36 o 
  -6   7  10      195.29      202.94     10.85 o 
  -5   7  10       48.49       58.87      6.87 o 
  -4   7  10     1147.30     1108.08     25.66 o 
  -3   7  10       60.64       71.29      9.65 o 
  -2   7  10      699.46      658.33     35.15 o 
  -1   7  10       71.99      101.27      5.75 o 
   0   7  10      178.71      146.66     26.90 o 
   1   7  10       85.46      120.34      6.70 o 
   2   7  10      633.40      554.48     30.47 o 
   3   7  10       48.28       60.38      9.84 o 
   4   7  10     1232.55     1215.45     28.92 o 
   5   7  10       45.12       47.18      7.27 o 
   6   7  10      203.74      206.66     12.57 o 
   7   7  10       42.01       34.66      9.28 o 
   8   7  10      182.67      208.33     13.80 o 
   9   7  10        0.95        4.66     10.41 o 
  10   7  10       36.13       31.20     11.34 o 
 -10   8  10       50.60       38.85     24.42 o 
  -9   8  10       20.34        8.60      8.97 o 
  -8   8  10       23.23       28.30      9.38 o 
  -7   8  10       53.51       82.39      9.07 o 
  -6   8  10       81.85       99.15      9.09 o 
  -5   8  10      112.31      134.80      8.43 o 
  -4   8  10      133.83      157.67     12.49 o 
  -3   8  10       21.90       25.17      5.73 o 
  -2   8  10      256.21      232.08     29.27 o 
  -1   8  10      353.70      283.59     14.22 o 
   0   8  10       12.83       23.41      5.81 o 
   1   8  10      384.21      307.90     10.92 o 
   2   8  10      232.80      258.58     27.72 o 
   3   8  10       23.27       34.44      6.67 o 
   4   8  10      116.96      168.99     17.51 o 
   5   8  10       96.59      122.28     10.85 o 
   6   8  10       88.33       99.11     10.59 o 
   7   8  10       41.22       79.48     11.07 o 
   8   8  10       19.82       30.79     10.38 o 
   9   8  10       25.58       28.37     11.13 o 
  10   8  10       58.51       55.88     25.53 o 
  -9   9  10       26.35       38.48     24.05 o 
  -8   9  10        4.90        8.80      8.96 o 
  -7   9  10       24.74       29.34      8.35 o 
  -6   9  10        0.55        9.38      7.45 o 
  -5   9  10      124.50      134.35      9.03 o 
  -4   9  10       85.86       77.66      7.42 o 
  -3   9  10       10.83       38.13     10.93 o 
  -2   9  10       30.79       19.28      6.75 o 
  -1   9  10      163.46      168.75     11.91 o 
   0   9  10       99.08       47.52     12.44 o 
   1   9  10      209.52      220.02     12.02 o 
   2   9  10       23.42       17.47      6.61 o 
   3   9  10        0.29       22.17      7.05 o 
   4   9  10       86.91       75.27      9.84 o 
   5   9  10      103.46       96.68     10.94 o 
   6   9  10        0.36        6.06      9.26 o 
   7   9  10       21.60       26.55     10.12 o 
   8   9  10        4.93        1.60     10.51 o 
   9   9  10       17.75       18.31     12.99 o 
  -8  10  10       21.81       24.80     13.16 o 
  -7  10  10       39.38       37.61     10.69 o 
  -6  10  10        4.94        2.65      7.90 o 
  -5  10  10       33.33       26.15      7.47 o 
  -4  10  10      153.35      120.37      9.80 o 
  -3  10  10       77.61       80.09      9.96 o 
  -2  10  10       35.63       57.53      9.19 o 
  -1  10  10       35.03       65.37     10.68 o 
   0  10  10       39.24       58.83      8.82 o 
   1  10  10       35.81       74.64     10.36 o 
   2  10  10       39.61       57.83      9.52 o 
   3  10  10       66.62       73.00     14.15 o 
   4  10  10      164.80      121.40     11.36 o 
   5  10  10       46.98       59.68     18.32 o 
   6  10  10        7.41        9.99      9.76 o 
   7  10  10       44.11       52.84     12.05 o 
   8  10  10       27.28       17.48     12.28 o 
  -7  11  10       11.70       -4.35     14.33 o 
  -6  11  10       17.36       30.24      9.37 o 
  -5  11  10        9.30        2.13      8.15 o 
  -4  11  10       73.84       85.53     13.11 o 
  -3  11  10       14.94       -5.54      9.94 o 
  -2  11  10       59.45       74.48     11.38 o 
  -1  11  10       25.77        8.58      8.78 o 
   0  11  10        0.65       11.52      8.29 o 
   1  11  10       27.02       26.62      9.37 o 
   2  11  10       79.39       71.36     12.98 o 
   3  11  10       18.60       12.30     10.50 o 
   4  11  10       74.35       74.53     14.63 o 
   5  11  10       11.34        7.65     10.02 o 
   6  11  10       10.68       13.18     10.79 o 
   7  11  10       11.11       12.29     12.34 o 
  -5  12  10       27.33       38.12     13.19 o 
  -4  12  10       19.85       15.43     12.33 o 
  -3  12  10       21.67       48.97     12.65 o 
  -2  12  10       37.16       67.28     13.09 o 
  -1  12  10       66.50       50.17     10.74 o 
   0  12  10        0.53       -0.23      8.91 o 
   1  12  10       58.07       34.70     11.60 o 
   2  12  10       43.29       62.25     15.63 o 
   3  12  10       24.29       37.62     11.96 o 
   4  12  10       16.50       24.13     13.67 o 
   5  12  10       32.09       50.70     24.42 o 
  -3  13  10       23.66       33.67     25.16 o 
  -2  13  10        2.44       -4.07     21.83 o 
  -1  13  10       25.41       37.00     22.20 o 
   0  13  10        0.22      -17.76     20.35 o 
   1  13  10       17.19       12.95     20.72 o 
   2  13  10        2.30        4.81     22.94 o 
   1   0  11     1500.82     1562.73     26.54 o 
   2   0  11     1786.98     1886.93     42.73 o 
   3   0  11      660.47      746.12     13.97 o 
   4   0  11     1783.18     1624.83     32.73 o 
   5   0  11       49.80       27.48      4.47 o 
   6   0  11     2299.91     2197.04     44.31 o 
   7   0  11        0.38        7.30      4.85 o 
   8   0  11      358.95      374.47     14.33 o 
   9   0  11       15.49       28.18      7.20 o 
  10   0  11        3.99        8.10      8.13 o 
  11   0  11        0.70        6.51      9.55 o 
  12   0  11        1.54       -3.05     14.24 o 
 -12   1  11       50.24       74.90     12.55 o 
 -11   1  11       27.50       26.95      9.91 o 
 -10   1  11      275.00      237.79     14.12 o 
  -9   1  11      295.59      301.58     15.11 o 
  -8   1  11       82.45      100.99      9.88 o 
  -7   1  11      573.89      519.18     46.89 o 
  -6   1  11      298.70      296.11     16.37 o 
  -5   1  11     1525.90     1440.89     49.58 o 
  -4   1  11      436.97      452.72     64.56 o 
  -3   1  11      964.62      886.39     49.09 o 
  -2   1  11     1790.51     1755.75     36.01 o 
  -1   1  11     1386.62     1482.18    140.20 o 
   0   1  11     3016.81     2851.41    205.23 o 
   1   1  11     1544.18     1637.96    140.91 o 
   2   1  11     1899.49     1884.56     29.06 o 
   3   1  11     1124.97     1119.59     36.09 o 
   4   1  11      541.85      524.30     55.26 o 
   5   1  11     1520.43     1477.41     47.74 o 
   6   1  11      268.44      264.71     13.38 o 
   7   1  11      612.93      571.81     43.55 o 
   8   1  11      116.25      136.47      8.39 o 
   9   1  11      277.71      311.86     17.75 o 
  10   1  11      273.77      242.02     13.14 o 
  11   1  11       22.83       16.46      8.75 o 
 -12   2  11       11.57       19.29     10.75 o 
 -11   2  11      305.91      294.88     16.58 o 
 -10   2  11       17.42       32.01     10.53 o 
  -9   2  11      341.42      306.31     35.47 o 
  -8   2  11       89.72      117.68     34.56 o 
  -7   2  11      584.20      568.62     30.98 o 
  -6   2  11      186.83      170.52     21.05 o 
  -5   2  11       39.75       55.24     11.67 o 
  -4   2  11       51.11       73.82      4.88 o 
  -3   2  11     1965.59     1909.34     35.21 o 
  -2   2  11      205.22      199.21      7.84 o 
  -1   2  11     6137.74     6059.29    102.06 o 
   0   2  11      753.64      635.92     24.10 o 
   1   2  11     5963.76     5900.53     95.42 o 
   2   2  11      189.52      181.63      6.09 o 
   3   2  11     2098.33     2047.67     34.08 o 
   4   2  11       39.96       62.52      8.11 o 
   5   2  11       60.07       61.17      7.13 o 
   6   2  11      210.01      209.27     17.73 o 
   7   2  11      520.78      478.61     22.91 o 
   8   2  11       91.36      120.31     17.93 o 
   9   2  11      243.31      201.49     10.67 o 
  10   2  11       16.39       21.61      7.65 o 
  11   2  11      313.49      292.10     17.09 o 
 -12   3  11      167.74      220.01     22.20 o 
 -11   3  11       10.81        8.02     11.11 o 
 -10   3  11      142.84      168.89     13.99 o 
  -9   3  11       74.04       90.81     10.43 o 
  -8   3  11       81.85      118.15     21.52 o 
  -7   3  11      616.02      539.53     17.20 o 
  -6   3  11       44.27       54.10     11.54 o 
  -5   3  11      234.26      217.43     14.49 o 
  -4   3  11     1062.43     1015.40     60.76 o 
  -3   3  11      626.99      616.53     26.00 o 
  -1   3  11      140.77      132.15      7.02 o 
   0   3  11     3368.35     3340.00    324.80 o 
   1   3  11      105.50       99.46      4.50 o 
   2   3  11     1002.19      925.64     26.76 o 
   3   3  11      718.70      679.93     27.50 o 
   4   3  11      975.97      978.53     39.79 o 
   5   3  11      327.39      342.29     12.32 o 
   6   3  11       37.18       46.87     11.97 o 
   7   3  11      669.40      594.13     16.41 o 
   8   3  11      132.09      192.89     18.63 o 
   9   3  11       98.89      105.78      8.75 o 
  10   3  11      111.57      131.28     11.25 o 
  11   3  11        5.73        5.70     10.94 o 
 -11   4  11        5.80        7.18     11.60 o 
 -10   4  11      142.86      156.32     12.82 o 
  -9   4  11       19.04       30.82     11.11 o 
  -8   4  11      568.16      583.53     18.44 o 
  -7   4  11       39.15       56.40     12.97 o 
  -6   4  11     1147.02     1019.54     26.59 o 
  -5   4  11       77.60       70.94      6.48 o 
  -4   4  11     2277.75     2145.96     42.22 o 
  -3   4  11      283.39      224.93     30.79 o 
  -2   4  11      412.86      388.07     16.84 o 
  -1   4  11      785.50      664.25     75.45 o 
   0   4  11       85.17      132.44     24.62 o 
   1   4  11      757.36      666.53     70.98 o 
   2   4  11      457.96      424.37      9.58 o 
   3   4  11      299.01      258.35     29.22 o 
   4   4  11     2203.73     2100.98     39.18 o 
   5   4  11       72.44       69.88      6.25 o 
   6   4  11     1198.30     1107.28     24.78 o 
   7   4  11       34.58       23.41     11.49 o 
   8   4  11      537.94      541.16     18.74 o 
   9   4  11       23.93       42.31     10.83 o 
  10   4  11      162.87      175.52     14.58 o 
  11   4  11        9.19       17.16     11.83 o 
 -11   5  11        3.06        5.28     10.35 o 
 -10   5  11      125.91       99.07     11.95 o 
  -9   5  11       96.07      112.40     14.53 o 
  -8   5  11       75.71       86.09      8.83 o 
  -7   5  11      432.73      405.50     34.89 o 
  -6   5  11      258.09      260.13     11.86 o 
  -5   5  11      331.50      294.64     28.43 o 
  -4   5  11      474.83      447.75     14.59 o 
  -3   5  11      572.61      481.85     30.37 o 
  -2   5  11      119.38      108.38      6.02 o 
  -1   5  11      461.42      441.01     15.20 o 
   0   5  11     1097.35     1082.43     19.71 o 
   1   5  11      511.44      475.65     16.95 o 
   2   5  11       75.48       69.96      6.07 o 
   3   5  11      510.18      471.85     37.40 o 
   4   5  11      475.40      484.41     13.63 o 
   5   5  11      428.21      438.81     30.65 o 
   6   5  11      303.65      317.81     12.79 o 
   7   5  11      394.87      411.48     36.27 o 
   8   5  11       73.73       83.08      9.10 o 
   9   5  11      102.72      116.53     17.56 o 
  10   5  11      120.03       86.73     12.84 o 
  11   5  11        1.13        3.04     11.46 o 
 -11   6  11       66.40       72.16     25.90 o 
 -10   6  11        3.19        0.20      9.72 o 
  -9   6  11      132.44      126.24     11.01 o 
  -8   6  11       31.45       38.60      8.03 o 
  -7   6  11      224.92      216.35     11.94 o 
  -6   6  11      216.52      217.56     26.79 o 
  -5   6  11      448.16      506.97     17.71 o 
  -4   6  11      321.57      313.88     21.14 o 
  -3   6  11      361.53      331.10     15.98 o 
  -2   6  11       99.04       94.92     11.02 o 
  -1   6  11      619.73      565.89     21.60 o 
   0   6  11        1.45       27.87      8.51 o 
   1   6  11      584.01      552.96     23.41 o 
   2   6  11       89.76       85.22      8.07 o 
   3   6  11      387.01      372.77     11.81 o 
   4   6  11      302.50      327.78     11.68 o 
   5   6  11      403.65      450.65     23.57 o 
   6   6  11      207.89      204.92     21.40 o 
   7   6  11      174.08      155.80     11.84 o 
   8   6  11       22.25       27.42      9.66 o 
   9   6  11      134.10      121.28     13.13 o 
  10   6  11        4.68       12.82     11.30 o 
  11   6  11       52.57       54.03     28.49 o 
 -10   7  11       25.01       34.77     11.29 o 
  -9   7  11        0.77       -1.58      8.02 o 
  -8   7  11       16.88       29.22      8.45 o 
  -7   7  11      158.24      120.07      9.52 o 
  -6   7  11      186.10      169.67     11.42 o 
  -5   7  11      285.75      270.08     10.78 o 
  -4   7  11       28.99       42.64      6.12 o 
  -3   7  11      293.78      279.36     10.73 o 
  -2   7  11     1254.11     1129.74     51.60 o 
  -1   7  11      224.84      287.79     11.50 o 
   0   7  11      685.99      611.90     41.12 o 
   1   7  11      213.37      276.08     10.19 o 
   2   7  11     1282.32     1256.23     53.49 o 
   3   7  11      357.54      328.45     12.38 o 
   4   7  11       59.50       56.81      7.68 o 
   5   7  11      268.10      222.39     11.58 o 
   6   7  11      222.30      192.99     11.27 o 
   7   7  11      141.15      108.57     15.38 o 
   8   7  11       21.51       25.32     10.01 o 
   9   7  11        4.64       15.66     10.60 o 
  10   7  11       31.73       41.63     12.62 o 
 -10   8  11       94.29      148.76     29.97 o 
  -9   8  11       48.04       48.86     10.22 o 
  -8   8  11      124.36      132.13     11.19 o 
  -7   8  11       19.93       35.71      8.46 o 
  -6   8  11       20.06       11.93      7.02 o 
  -5   8  11      124.76      132.06      8.57 o 
  -4   8  11       96.45      100.03      7.66 o 
  -3   8  11       37.51       31.83      8.91 o 
  -2   8  11      393.64      439.37     19.75 o 
  -1   8  11       65.30       69.75      7.14 o 
   0   8  11      137.61      181.26     13.20 o 
   1   8  11       94.09      101.64      7.78 o 
   2   8  11      297.94      341.57     30.76 o 
   3   8  11       37.24       30.85      6.90 o 
   4   8  11       88.49       96.99      8.64 o 
   5   8  11      111.45      122.04      9.47 o 
   6   8  11       16.96       16.42      9.55 o 
   7   8  11       23.49       28.56     10.31 o 
   8   8  11      111.09      115.70     13.03 o 
   9   8  11       48.06       68.55     12.36 o 
  10   8  11       94.15       89.92     28.49 o 
  -9   9  11        8.16        5.18     19.98 o 
  -8   9  11       17.35        8.80      9.28 o 
  -7   9  11       85.30       78.22     10.75 o 
  -6   9  11       32.41       60.80      8.92 o 
  -5   9  11      336.64      285.42     15.30 o 
  -4   9  11       46.36       57.55      7.16 o 
  -3   9  11      378.20      352.68     25.17 o 
  -2   9  11       58.51       40.53      7.10 o 
  -1   9  11      154.79      149.82      9.29 o 
   0   9  11       18.95        2.66      6.79 o 
   1   9  11      179.80      168.73     11.19 o 
   2   9  11       40.58       23.41      8.27 o 
   3   9  11      386.72      380.85     19.27 o 
   4   9  11       37.34       44.19      9.38 o 
   5   9  11      339.29      304.30     15.58 o 
   6   9  11       32.95       64.06     10.34 o 
   7   9  11       87.57       92.66     13.09 o 
   8   9  11       23.37       28.73     10.70 o 
   9   9  11        4.85        1.75     15.27 o 
  -8  10  11       20.39       33.44     21.28 o 
  -7  10  11       50.13       66.81     10.32 o 
  -6  10  11        3.29        6.66      8.04 o 
  -5  10  11       90.12      111.54     10.29 o 
  -4  10  11        3.98        3.18      7.30 o 
  -3  10  11       18.58       58.58     10.47 o 
  -2  10  11       42.89       32.69      8.61 o 
  -1  10  11       15.96        7.62      7.99 o 
   0  10  11       28.94       47.55     12.23 o 
   1  10  11       30.46       29.09      8.72 o 
   2  10  11       32.27       19.92      8.76 o 
   3  10  11       38.66       83.70     12.30 o 
   4  10  11        2.40        3.61      8.70 o 
   5  10  11       84.39      102.33     12.77 o 
   6  10  11        0.69        0.09      9.93 o 
   7  10  11       55.55       63.47     12.29 o 
   8  10  11       21.42       31.74     17.13 o 
  -7  11  11       17.88       19.32     15.55 o 
  -6  11  11        7.07       20.50     10.97 o 
  -5  11  11       20.67       28.18     10.29 o 
  -4  11  11        5.90       30.91     11.82 o 
  -3  11  11        6.85        9.46     10.62 o 
  -2  11  11       52.02       62.39     11.98 o 
  -1  11  11        7.66       30.43      9.40 o 
   0  11  11      158.94      159.62     16.72 o 
   1  11  11        5.40       33.16      9.37 o 
   2  11  11       46.42       38.90     11.22 o 
   3  11  11        8.26        7.71     11.30 o 
   4  11  11       10.61       22.59     12.03 o 
   5  11  11       22.04       20.79     12.43 o 
   6  11  11        8.91       19.09     15.60 o 
   7  11  11       14.47       22.84     15.33 o 
  -5  12  11        2.18        4.44     21.46 o 
  -4  12  11       23.67       21.25     12.73 o 
  -3  12  11       27.62       44.12     13.10 o 
  -2  12  11        1.97        7.25     11.01 o 
  -1  12  11       15.38        1.96      9.70 o 
   0  12  11       96.43      126.84     12.62 o 
   1  12  11       22.07        7.40     11.96 o 
   2  12  11        2.40        6.96     11.28 o 
   3  12  11       26.09       42.32     13.06 o 
   4  12  11       25.70        3.60     12.35 o 
  -2  13  11        3.84       24.79     23.68 o 
  -1  13  11        6.15        3.70     20.35 o 
   0  13  11        9.66        8.14     22.20 o 
   1  13  11        5.52        3.70     22.94 o 
   0   0  12     1874.40     1805.61     43.14 o 
   1   0  12      239.96      402.20      8.89 o 
   2   0  12     1357.42     1419.17     24.64 o 
   3   0  12      657.77      547.86     12.34 o 
   4   0  12      475.85      447.43     19.47 o 
   5   0  12       55.23       51.80      5.05 o 
   6   0  12        9.78       24.47      5.45 o 
   7   0  12        1.60       14.94      6.01 o 
   8   0  12       10.04       29.57      7.69 o 
   9   0  12       16.51       31.55      8.42 o 
  10   0  12      159.62      144.45     10.79 o 
  11   0  12       83.08       93.87     11.74 o 
  12   0  12      159.65      210.64     19.69 o 
 -12   1  12       29.34       36.51     13.46 o 
 -11   1  12      130.02      132.75     13.04 o 
 -10   1  12       35.46       38.61      9.47 o 
  -9   1  12      210.56      240.45     19.33 o 
  -8   1  12      648.25      611.93     31.89 o 
  -7   1  12      331.65      332.77     22.49 o 
  -6   1  12     1535.91     1450.35     58.75 o 
  -5   1  12      449.80      427.49     14.67 o 
  -4   1  12     1502.25     1586.05     38.53 o 
  -3   1  12     1778.75     1897.70     38.92 o 
  -2   1  12      227.07      246.72     12.45 o 
  -1   1  12     4736.96     4828.36    232.35 o 
   0   1  12     1377.07     1333.58     23.17 o 
   1   1  12     4779.45     4971.18    208.29 o 
   2   1  12      291.06      297.57     15.30 o 
   3   1  12     1569.45     1673.98     28.20 o 
   4   1  12     1443.33     1472.58     52.82 o 
   5   1  12      366.14      359.66     12.53 o 
   6   1  12     1686.76     1592.89     51.61 o 
   7   1  12      360.35      352.58     16.75 o 
   8   1  12      685.25      651.41     17.74 o 
   9   1  12      231.38      254.13     11.64 o 
  10   1  12       50.38       55.65      9.17 o 
  11   1  12      130.26      128.80     11.68 o 
  12   1  12       22.67       42.08     16.95 o 
 -12   2  12       12.45       38.41     16.20 o 
 -11   2  12       63.21       50.63     11.05 o 
 -10   2  12       24.98       16.03     10.53 o 
  -9   2  12      194.10      225.65     15.95 o 
  -8   2  12      562.33      566.82     28.25 o 
  -7   2  12      662.67      597.57     25.54 o 
  -6   2  12      777.46      739.00     37.01 o 
  -5   2  12      669.81      666.69     18.44 o 
  -4   2  12      465.40      482.00     78.35 o 
  -3   2  12      651.76      668.12     16.74 o 
  -2   2  12      671.92      701.76     35.01 o 
  -1   2  12      385.64      387.88     17.43 o 
   0   2  12      192.89      364.54     72.45 o 
   1   2  12      276.93      272.23     15.47 o 
   2   2  12      666.26      673.79     17.05 o 
   3   2  12      713.45      728.62     19.76 o 
   4   2  12      615.22      641.67     49.72 o 
   5   2  12      709.81      725.48     17.25 o 
   6   2  12      830.24      768.80     21.94 o 
   7   2  12      536.40      505.06     16.34 o 
   8   2  12      509.18      558.84     23.86 o 
   9   2  12      222.13      272.60     12.19 o 
  10   2  12       34.40       24.99      8.63 o 
  11   2  12       63.31       61.16     11.74 o 
 -12   3  12        9.76       16.28     22.20 o 
 -11   3  12      100.14      102.09     14.59 o 
 -10   3  12       18.70        9.11     10.67 o 
  -9   3  12      181.41      185.74     15.65 o 
  -8   3  12      143.45      167.66     23.71 o 
  -7   3  12      221.53      235.24     13.13 o 
  -6   3  12     1003.67      928.41     48.58 o 
  -5   3  12      654.18      611.18     19.60 o 
  -4   3  12      543.78      476.12     57.90 o 
  -3   3  12     2270.09     2234.67     42.96 o 
  -2   3  12      484.40      524.40     17.02 o 
  -1   3  12     1142.56     1107.91     88.53 o 
   0   3  12       92.28      113.60      6.36 o 
   1   3  12     1072.06     1010.04     75.35 o 
   2   3  12      375.08      395.31     10.15 o 
   3   3  12     2173.91     2081.11     39.56 o 
   4   3  12      488.48      493.44     51.55 o 
   5   3  12      505.19      492.39     13.80 o 
   6   3  12     1040.76     1012.55     36.03 o 
   7   3  12      229.68      257.42     11.01 o 
   8   3  12      205.00      258.23     19.67 o 
   9   3  12      206.70      190.68     10.58 o 
  10   3  12       13.03       18.30      8.81 o 
  11   3  12      115.95      100.73     13.85 o 
 -11   4  12       65.65       67.46     15.29 o 
 -10   4  12      180.06      165.28     13.29 o 
  -9   4  12       96.17      112.71     21.52 o 
  -8   4  12       16.63       27.33      8.41 o 
  -7   4  12      316.57      312.12     27.29 o 
  -6   4  12      149.11      137.97      8.45 o 
  -5   4  12       66.66       78.83      6.85 o 
  -4   4  12      116.62      123.65      6.66 o 
  -3   4  12      266.00      266.09     14.39 o 
  -2   4  12      793.44      657.55     13.86 o 
  -1   4  12     1181.21     1118.28     33.65 o 
   0   4  12     3490.79     3414.21     88.62 o 
   1   4  12     1195.39     1181.50     35.72 o 
   2   4  12      741.08      602.10     13.29 o 
   3   4  12      311.54      338.08     10.11 o 
   4   4  12       52.11       80.82      5.72 o 
   5   4  12       60.52       74.76      6.48 o 
   6   4  12      181.31      182.74      9.71 o 
   7   4  12      332.89      365.28     19.80 o 
   8   4  12       15.48       22.61      7.71 o 
   9   4  12      137.58      159.22     15.16 o 
  10   4  12      139.11      105.87     12.77 o 
  11   4  12       63.25       94.00     14.48 o 
 -11   5  12       45.87       99.91     25.53 o 
 -10   5  12      113.51      105.84     12.37 o 
  -9   5  12       34.96       45.11      9.50 o 
  -8   5  12      206.13      195.25     12.80 o 
  -7   5  12      159.62      150.04     13.01 o 
  -6   5  12      283.81      259.92     20.74 o 
  -5   5  12        1.84       37.94      6.19 o 
  -4   5  12      143.57      157.61      7.56 o 
  -3   5  12      137.13      127.28     14.43 o 
  -2   5  12     1030.58      931.21     26.38 o 
  -1   5  12      491.77      431.07     17.80 o 
   0   5  12       41.73       71.30     17.67 o 
   1   5  12      654.99      592.57     16.74 o 
   2   5  12      971.15      913.64     26.63 o 
   3   5  12      148.29      147.58      8.23 o 
   4   5  12       92.38       98.63     15.89 o 
   5   5  12        5.59       27.09      6.63 o 
   6   5  12      261.87      215.69     17.29 o 
   7   5  12      167.83      176.72     11.82 o 
   8   5  12      193.71      187.14     12.76 o 
   9   5  12       42.21       44.32     10.90 o 
  10   5  12       98.31      111.40     13.82 o 
  11   5  12       54.04       54.39     15.22 o 
 -10   6  12        2.18       11.61      9.98 o 
  -9   6  12      131.31      136.77     12.54 o 
  -8   6  12       19.75       37.63      8.44 o 
  -7   6  12      552.20      479.71     17.05 o 
  -6   6  12       33.71       37.95      6.97 o 
  -5   6  12      497.41      434.43     34.04 o 
  -4   6  12      608.83      532.51     16.91 o 
  -3   6  12     1107.76     1066.73     26.24 o 
  -2   6  12      136.81      156.74     15.44 o 
  -1   6  12      412.13      428.70     11.24 o 
   0   6  12       12.36       63.25     15.17 o 
   1   6  12      379.25      401.04     12.36 o 
   2   6  12      142.09      169.34     11.58 o 
   3   6  12     1081.37     1073.84     33.07 o 
   4   6  12      576.46      550.99     16.60 o 
   5   6  12      545.80      489.70     32.25 o 
   6   6  12       67.51       79.80      8.28 o 
   7   6  12      559.09      485.23     18.49 o 
   8   6  12       17.17       49.31      9.96 o 
   9   6  12      160.01      146.96     13.63 o 
  10   6  12        0.55        4.62     11.03 o 
 -10   7  12       36.56       67.35     25.53 o 
  -9   7  12       44.06       42.58     10.68 o 
  -8   7  12       91.96       86.31     10.02 o 
  -7   7  12      164.74      203.48     15.35 o 
  -6   7  12        2.16       10.18      6.97 o 
  -5   7  12       81.31      119.92      8.99 o 
  -4   7  12      220.85      179.48     14.48 o 
  -3   7  12      136.91      144.06     14.26 o 
  -2   7  12       50.88       81.01      5.96 o 
  -1   7  12      298.77      315.98     16.04 o 
   0   7  12       30.52       37.19      8.72 o 
   1   7  12      425.42      416.94     25.19 o 
   2   7  12       27.27       48.49      8.44 o 
   3   7  12       91.04       97.79     10.15 o 
   4   7  12      257.02      247.99     21.20 o 
   5   7  12       67.28      113.78     15.12 o 
   6   7  12       15.65       18.64      7.36 o 
   7   7  12      175.60      228.18     16.34 o 
   8   7  12       98.02      116.68     17.29 o 
   9   7  12       43.25       42.86     11.25 o 
  10   7  12       34.63       28.92     14.65 o 
  -9   8  12       38.09       39.68     10.23 o 
  -8   8  12      132.69      135.65     11.72 o 
  -7   8  12        4.44       12.09      8.13 o 
  -6   8  12       27.09       46.92      8.39 o 
  -5   8  12       96.40       93.05     17.65 o 
  -4   8  12      231.81      256.91     11.76 o 
  -3   8  12      100.60      122.88      8.11 o 
  -2   8  12      515.52      489.55     26.29 o 
  -1   8  12      321.07      364.90     59.83 o 
   0   8  12      459.72      404.81     14.36 o 
   1   8  12      306.02      332.15     61.58 o 
   2   8  12      533.83      458.36     31.25 o 
   3   8  12      121.43      139.40     12.42 o 
   4   8  12      217.90      237.66     16.74 o 
   5   8  12       89.22      119.72     22.07 o 
   6   8  12       50.65       73.79     10.78 o 
   7   8  12        6.14        5.03      9.45 o 
   8   8  12      151.07      146.54     13.65 o 
   9   8  12       30.88       28.42     12.23 o 
  -8   9  12       15.48        1.25      8.86 o 
  -7   9  12       56.38       78.09     10.08 o 
  -6   9  12        6.44       14.89      8.06 o 
  -5   9  12       36.48       49.99      7.72 o 
  -4   9  12      189.68      177.81      9.84 o 
  -3   9  12       10.44        9.20      6.62 o 
  -2   9  12      388.91      403.07     50.90 o 
  -1   9  12      164.05      139.67     17.30 o 
   0   9  12       19.21       44.83     19.60 o 
   1   9  12      178.49      157.40     19.71 o 
   2   9  12      347.83      364.97     34.82 o 
   3   9  12        3.87       10.49      8.29 o 
   4   9  12      188.11      179.26     11.37 o 
   5   9  12       34.88       53.31     10.13 o 
   6   9  12       14.11       13.61      9.78 o 
   7   9  12       44.55       56.46     11.77 o 
   8   9  12       12.16       10.78     11.10 o 
  -7  10  12       51.49       41.42     10.05 o 
  -6  10  12       19.29       20.19      8.80 o 
  -5  10  12       83.26       77.62      9.81 o 
  -4  10  12        2.17        1.97      8.96 o 
  -3  10  12       74.59       99.32     11.21 o 
  -2  10  12       81.31       71.14     15.37 o 
  -1  10  12       90.16      115.57     10.98 o 
   0  10  12        9.21       16.88      8.43 o 
   1  10  12       96.50      116.22     11.00 o 
   2  10  12       88.84       72.90     20.19 o 
   3  10  12       53.05       66.77     10.25 o 
   4  10  12        2.52       13.59     10.93 o 
   5  10  12       96.73       57.19     12.74 o 
   6  10  12       15.59       26.48     10.82 o 
   7  10  12       57.89       44.34     12.22 o 
   8  10  12        2.38       -8.51     21.09 o 
  -6  11  12       13.05       21.13     12.50 o 
  -5  11  12        2.30       12.72     10.24 o 
  -4  11  12        4.58       15.65     11.72 o 
  -3  11  12       16.21       19.31     10.93 o 
  -2  11  12       16.10       33.49     11.40 o 
  -1  11  12      110.05       94.30     14.10 o 
   0  11  12        0.19       17.95      8.83 o 
   1  11  12      110.01       97.76     11.57 o 
   2  11  12       14.32       36.48     11.58 o 
   3  11  12       10.83       27.91     12.21 o 
   4  11  12        4.00       -7.25     11.31 o 
   5  11  12        3.69       18.56     11.96 o 
  -5  12  12        4.78      -12.95     20.35 o 
  -4  12  12       14.11       14.89     12.44 o 
  -3  12  12       23.56        0.93     11.61 o 
  -2  12  12       29.03       40.51     12.65 o 
  -1  12  12        9.82       13.50     11.24 o 
   0  12  12        1.19        4.41     10.01 o 
   1  12  12        8.69        4.17     11.72 o 
   2  12  12       44.37       49.19     13.80 o 
   3  12  12       23.48       19.13     13.17 o 
  -1  13  12       23.91       24.05     21.46 o 
   0  13  12        6.34       -5.55     22.20 o 
   1  13  12       17.55       27.75     23.68 o 
   1   0  13      402.01      406.33     17.95 o 
   2   0  13      555.53      605.98     16.58 o 
   3   0  13     2021.82     2074.24     41.61 o 
   4   0  13      424.21      483.27     13.35 o 
   5   0  13     1578.73     1495.16     31.74 o 
   6   0  13       72.09       81.06      6.26 o 
   7   0  13      234.37      261.97     11.91 o 
   8   0  13      231.95      240.72     11.98 o 
   9   0  13      652.79      665.70     21.02 o 
  10   0  13       10.22        2.53      7.80 o 
  11   0  13        0.30        6.43      9.82 o 
  12   0  13        0.13       -7.78     12.03 o 
 -12   1  13       12.22       34.41     25.53 o 
 -11   1  13      117.51      150.61     13.86 o 
 -10   1  13       30.98       16.35      9.09 o 
  -9   1  13       30.64       29.86      8.68 o 
  -8   1  13       96.15      113.45     10.07 o 
  -7   1  13      537.49      572.64     68.15 o 
  -6   1  13      334.66      316.00     48.87 o 
  -5   1  13      360.29      386.22     15.63 o 
  -4   1  13      229.30      233.31     13.62 o 
  -3   1  13       58.77       84.90      5.84 o 
  -2   1  13      733.94      693.44     44.56 o 
  -1   1  13      839.57      774.48     16.80 o 
   0   1  13       17.08       17.45      3.09 o 
   1   1  13      909.11      883.32     16.10 o 
   2   1  13      779.03      775.26     38.85 o 
   3   1  13       78.55       87.32      8.22 o 
   4   1  13      144.88      160.18      6.78 o 
   5   1  13      333.60      361.68     10.11 o 
   6   1  13      375.51      392.31     39.88 o 
   7   1  13      505.17      535.44     35.61 o 
   8   1  13      109.57      134.46      8.74 o 
   9   1  13       32.86       35.23      7.03 o 
  10   1  13       31.44       18.76      8.27 o 
  11   1  13      108.91      129.55     11.94 o 
  12   1  13        9.90        5.72     15.07 o 
 -11   2  13       57.43       60.98     11.24 o 
 -10   2  13      261.47      266.71     15.85 o 
  -9   2  13       17.22       27.38     10.09 o 
  -8   2  13      717.13      663.14     23.05 o 
  -7   2  13       28.82       29.57      7.38 o 
  -6   2  13       84.85       97.97      8.64 o 
  -5   2  13       77.46       70.13     12.66 o 
  -4   2  13      771.93      787.80     77.50 o 
  -3   2  13      169.87      126.43     20.42 o 
  -2   2  13     1243.15     1207.81     23.29 o 
  -1   2  13      120.50      122.61     10.42 o 
   0   2  13     2345.75     1991.97     89.59 o 
   1   2  13      122.87      126.47      7.70 o 
   2   2  13     1277.65     1232.02     22.27 o 
   3   2  13      250.89      245.31     22.50 o 
   4   2  13      805.30      862.62     55.81 o 
   5   2  13      107.05       98.87      9.77 o 
   6   2  13       66.43       92.75      6.55 o 
   7   2  13       37.94       46.83      6.17 o 
   8   2  13      754.55      698.06     19.35 o 
   9   2  13       16.21       15.29      7.19 o 
  10   2  13      289.85      289.44     14.92 o 
  11   2  13       47.93       47.54     11.81 o 
 -11   3  13       42.57       47.14     13.24 o 
 -10   3  13       21.34        9.30     10.90 o 
  -9   3  13      384.75      389.77     20.35 o 
  -8   3  13      118.07      129.88     10.70 o 
  -7   3  13      648.12      591.25     26.95 o 
  -6   3  13       38.36       54.19      7.49 o 
  -5   3  13      202.56      178.55      9.40 o 
  -4   3  13      524.82      501.26     17.82 o 
  -3   3  13      917.94      891.32     75.85 o 
  -2   3  13      112.48      165.90     22.10 o 
  -1   3  13     1751.39     1692.19     85.46 o 
   0   3  13      386.31      405.23     42.82 o 
   1   3  13     1815.66     1794.42     75.14 o 
   2   3  13       62.24      100.33     16.71 o 
   3   3  13      919.63      954.68     65.81 o 
   4   3  13      427.63      414.17     13.95 o 
   5   3  13      268.20      254.20     14.85 o 
   6   3  13        9.21       28.17      5.42 o 
   7   3  13      564.54      492.17     20.05 o 
   8   3  13      104.13      129.74      9.01 o 
   9   3  13      370.56      370.44     14.39 o 
  10   3  13       26.44       24.80      9.10 o 
  11   3  13       42.03       46.47     14.52 o 
 -11   4  13       15.39       27.75     23.31 o 
 -10   4  13       24.85       26.05      9.89 o 
  -9   4  13      133.43      129.82     11.91 o 
  -8   4  13       49.44       43.72      8.76 o 
  -7   4  13      215.40      225.18     12.96 o 
  -6   4  13      275.55      248.94     13.16 o 
  -5   4  13      752.38      648.14     47.72 o 
  -4   4  13      551.50      522.07     15.65 o 
  -3   4  13      123.69       86.24      6.88 o 
  -2   4  13      115.29      115.65      9.55 o 
  -1   4  13      121.08      149.41     14.59 o 
   0   4  13       43.11       50.48     10.44 o 
   1   4  13      151.70      170.08     14.58 o 
   2   4  13      172.60      163.22      9.30 o 
   3   4  13      229.00      220.35     18.42 o 
   4   4  13      537.36      490.53     18.68 o 
   5   4  13      885.24      821.21     40.09 o 
   6   4  13      249.07      219.67     10.25 o 
   7   4  13      224.93      260.96     12.49 o 
   8   4  13       26.56       28.83      8.24 o 
   9   4  13       95.48      104.12     10.56 o 
  10   4  13       20.46       15.81     10.88 o 
  11   4  13        7.93       25.16     14.14 o 
 -11   5  13       12.24       18.50     22.20 o 
 -10   5  13       92.32       78.51     12.07 o 
  -9   5  13       22.26        9.33      9.05 o 
  -8   5  13      106.16      108.13     10.78 o 
  -7   5  13       72.58       72.23      9.34 o 
  -6   5  13      685.80      665.63     28.82 o 
  -5   5  13      318.56      342.89     23.03 o 
  -4   5  13     2431.60     2357.62     77.29 o 
  -3   5  13        2.65       38.60      6.16 o 
  -2   5  13      255.33      232.84     10.74 o 
  -1   5  13      351.59      341.36     23.69 o 
   0   5  13      403.66      507.29     74.48 o 
   1   5  13      421.91      422.89     24.62 o 
   2   5  13      344.11      333.99     17.58 o 
   3   5  13        4.43       32.90      5.11 o 
   4   5  13     2358.79     2310.82     55.44 o 
   5   5  13      350.92      354.72     15.22 o 
   6   5  13      651.80      650.49     18.48 o 
   7   5  13       61.73       61.07     10.14 o 
   8   5  13      113.87      114.00     10.37 o 
   9   5  13       18.14       10.96     10.60 o 
  10   5  13      101.12       93.62     12.98 o 
  11   5  13       10.32        4.81     25.16 o 
 -10   6  13       76.42       76.25     12.37 o 
  -9   6  13       35.86       37.70     10.53 o 
  -8   6  13       15.57       29.01      9.56 o 
  -7   6  13      104.85      126.24      9.77 o 
  -6   6  13        8.12       30.07      7.36 o 
  -5   6  13       54.92       46.58      7.15 o 
  -4   6  13      113.41      131.06      7.98 o 
  -3   6  13      124.07       95.38      6.67 o 
  -2   6  13      642.95      569.40     20.84 o 
  -1   6  13     1280.78     1115.69     22.84 o 
   0   6  13      788.88      620.29     80.00 o 
   1   6  13     1291.27     1122.73     24.91 o 
   2   6  13      703.04      658.62     42.38 o 
   3   6  13       91.29       68.64      6.54 o 
   4   6  13      159.90      153.27      8.16 o 
   5   6  13       24.46       25.02      7.00 o 
   6   6  13       15.16       23.31      7.36 o 
   7   6  13      103.39      137.66     13.17 o 
   8   6  13        7.20       16.46     10.09 o 
   9   6  13       37.71       27.34     10.48 o 
  10   6  13       75.52       78.52     14.26 o 
  -9   7  13      127.66      143.67     13.87 o 
  -8   7  13       14.34       26.49      9.87 o 
  -7   7  13       76.88       67.45      8.83 o 
  -6   7  13        6.76       11.28      7.16 o 
  -5   7  13      296.39      268.88     25.88 o 
  -4   7  13        1.80       17.35      5.76 o 
  -3   7  13      131.12      155.04      8.40 o 
  -2   7  13      128.71      141.09      7.82 o 
  -1   7  13      352.27      397.67     51.44 o 
   0   7  13       40.85       74.43     16.39 o 
   1   7  13      262.31      310.98     47.76 o 
   2   7  13      147.11      167.59      9.55 o 
   3   7  13      156.77      158.77     16.18 o 
   4   7  13        5.76       17.91      6.75 o 
   5   7  13      234.27      202.38     24.35 o 
   6   7  13       12.81       12.63      7.73 o 
   7   7  13       89.92       89.72     11.61 o 
   8   7  13       17.11       25.76     10.24 o 
   9   7  13      132.43      148.08     14.12 o 
  10   7  13        8.04        7.98     16.16 o 
  -9   8  13        2.51       22.57     23.31 o 
  -8   8  13       18.69       15.50      9.04 o 
  -7   8  13      134.75      115.71     10.59 o 
  -6   8  13       13.18        7.93      7.60 o 
  -5   8  13      267.87      211.34     12.81 o 
  -4   8  13       77.65       57.85      7.12 o 
  -3   8  13      346.16      291.24     11.54 o 
  -2   8  13      100.43      132.40     17.46 o 
  -1   8  13      119.55      149.94     16.51 o 
   0   8  13       55.90       42.05      6.94 o 
   1   8  13      138.66      184.82     15.78 o 
   2   8  13       77.97      122.10     21.10 o 
   3   8  13      348.43      302.49     15.40 o 
   4   8  13      102.37       61.42      9.76 o 
   5   8  13      234.92      222.10     12.11 o 
   6   8  13       22.46       14.71      9.09 o 
   7   8  13      119.27      101.43     12.19 o 
   8   8  13        7.45       13.69     10.99 o 
   9   8  13        2.68       11.89     16.58 o 
  -8   9  13       50.22       61.95     11.80 o 
  -7   9  13       16.58       14.82      8.79 o 
  -6   9  13      118.65      137.50     17.49 o 
  -5   9  13       11.78        5.82      7.45 o 
  -4   9  13      107.98       95.80      8.32 o 
  -3   9  13        0.65        8.62      8.25 o 
  -2   9  13       99.66      117.21     12.34 o 
  -1   9  13        8.27       12.49      6.99 o 
   0   9  13      251.47      248.14     38.62 o 
   1   9  13        8.95        5.54      7.61 o 
   2   9  13       88.44      115.81     10.65 o 
   3   9  13        1.43        7.96      8.51 o 
   4   9  13      120.07      116.81     11.32 o 
   5   9  13        9.24       20.24     11.44 o 
   6   9  13      109.67      136.49     20.72 o 
   7   9  13       19.00        8.04     10.03 o 
   8   9  13       45.78       58.92     17.25 o 
  -7  10  13       31.94       40.94     11.23 o 
  -6  10  13       10.38       29.21      9.29 o 
  -5  10  13       84.43      105.67     12.05 o 
  -4  10  13       37.48       75.62     10.66 o 
  -3  10  13       74.06       84.49     10.44 o 
  -2  10  13       11.94       30.80     10.79 o 
  -1  10  13       27.59       11.35      8.31 o 
   0  10  13       24.39       20.10      8.71 o 
   1  10  13       34.33       12.60      8.93 o 
   2  10  13       13.49       15.71      9.08 o 
   3  10  13       83.51       94.09     11.13 o 
   4  10  13       39.67       61.69     12.52 o 
   5  10  13       76.90       90.66     13.59 o 
   6  10  13       11.97       25.48     13.10 o 
   7  10  13       40.80       58.61     17.51 o 
  -6  11  13       45.34       20.46     15.92 o 
  -5  11  13        7.31       25.39     12.72 o 
  -4  11  13        8.73        3.70      9.91 o 
  -3  11  13       68.43       71.50     12.77 o 
  -2  11  13       31.21        2.71     10.79 o 
  -1  11  13       13.94       14.52     10.34 o 
   0  11  13       44.15       31.09      9.41 o 
   1  11  13       12.06       23.10      9.82 o 
   2  11  13       28.64        7.71      9.45 o 
   3  11  13       78.60       99.54     14.16 o 
   4  11  13        7.87        0.43     11.18 o 
   5  11  13        9.49       11.38     13.37 o 
  -4  12  13       10.06       18.87     22.57 o 
  -3  12  13       15.30       17.60     12.60 o 
  -2  12  13        1.14        5.20     11.88 o 
  -1  12  13        3.22       16.77     13.90 o 
   0  12  13      170.36      220.80     15.30 o 
   1  12  13        1.67       25.38     12.71 o 
   2  12  13        0.22       -5.19     12.53 o 
   3  12  13       17.97       38.48     25.16 o 
   0   0  14      438.22      368.27     12.42 o 
   1   0  14     2750.90     2829.83     50.52 o 
   2   0  14      297.15      292.24      8.78 o 
   3   0  14     3351.67     3304.73    117.39 o 
   4   0  14       57.32       58.18      5.48 o 
   5   0  14      458.79      479.17     14.34 o 
   6   0  14       53.28       67.02      6.42 o 
   7   0  14        2.27       23.48      6.64 o 
   8   0  14       77.85       64.56      8.09 o 
   9   0  14      339.74      321.00     14.80 o 
  10   0  14        0.63        4.98      7.99 o 
  11   0  14       82.81      105.04     12.75 o 
 -11   1  14       33.85       27.46      9.72 o 
 -10   1  14       31.39       64.28     10.66 o 
  -9   1  14       77.57       85.41     10.37 o 
  -8   1  14       83.54       78.45     14.63 o 
  -7   1  14      334.75      346.87     24.66 o 
  -6   1  14      152.51      157.10     12.77 o 
  -5   1  14      483.55      452.69     74.40 o 
  -4   1  14      959.85      941.26     61.69 o 
  -3   1  14      406.22      335.35     29.17 o 
  -2   1  14      528.13      407.19     50.41 o 
  -1   1  14      109.16      121.40      6.50 o 
   0   1  14     2470.20     2356.42    152.34 o 
   1   1  14      107.67      125.15      6.64 o 
   2   1  14      403.64      428.70     45.04 o 
   3   1  14      489.13      467.21     36.05 o 
   4   1  14      941.78      937.44     42.47 o 
   5   1  14      449.76      446.53     42.47 o 
   6   1  14      160.19      174.62      8.78 o 
   7   1  14      187.17      203.30     14.48 o 
   8   1  14       82.05       88.06      9.87 o 
   9   1  14       64.27       73.87      9.82 o 
  10   1  14       30.15       46.04     11.06 o 
  11   1  14       35.01       37.55     11.16 o 
 -11   2  14        0.53        3.10     10.26 o 
 -10   2  14       17.55       29.19      9.94 o 
  -9   2  14        9.58        7.14      9.71 o 
  -8   2  14      598.16      617.40     31.14 o 
  -7   2  14        6.21        7.36      6.82 o 
  -6   2  14      954.10      932.52     83.44 o 
  -5   2  14      909.34      817.99     34.02 o 
  -4   2  14     1834.01     1753.24     44.69 o 
  -3   2  14       75.18       84.12      6.39 o 
  -2   2  14     1477.91     1433.59     44.68 o 
  -1   2  14      192.00      237.63     28.69 o 
   0   2  14      625.98      649.41     28.04 o 
   1   2  14      172.06      228.61     33.26 o 
   2   2  14     1379.62     1262.52     41.11 o 
   3   2  14       72.36       91.86      6.07 o 
   4   2  14     1749.68     1692.09     30.58 o 
   5   2  14      864.45      775.95     19.54 o 
   6   2  14     1250.01     1211.46     33.93 o 
   7   2  14        1.95       -0.54      5.21 o 
   8   2  14      687.40      680.55     19.05 o 
   9   2  14       10.30       12.19      7.53 o 
  10   2  14       22.12       20.72      8.77 o 
  11   2  14        0.33        3.44     10.72 o 
 -11   3  14        9.38        4.75     11.70 o 
 -10   3  14      101.16      131.36     16.92 o 
  -9   3  14      238.61      235.10     17.31 o 
  -8   3  14      195.08      187.91     12.37 o 
  -7   3  14      596.81      593.98     44.12 o 
  -6   3  14      160.51      143.52     10.17 o 
  -5   3  14      310.78      291.12     12.94 o 
  -4   3  14       96.57       99.76     12.67 o 
  -3   3  14      969.36      890.17     51.58 o 
  -2   3  14      350.82      374.44     25.58 o 
  -1   3  14        8.95       21.39      3.92 o 
   0   3  14     1475.48     1409.15     27.13 o 
   1   3  14       16.00       29.59      4.35 o 
   2   3  14      189.30      197.56     21.62 o 
   3   3  14      998.93      976.13     68.91 o 
   4   3  14       52.38       46.43      5.75 o 
   5   3  14      214.90      227.47      9.47 o 
   6   3  14      153.89      151.88      7.93 o 
   7   3  14      536.22      567.50     19.69 o 
   8   3  14      162.79      156.99      9.92 o 
   9   3  14      229.72      251.20     16.27 o 
  10   3  14       68.90       74.03     10.77 o 
  11   3  14       11.15        3.66     16.05 o 
 -10   4  14        2.31        6.03      9.62 o 
  -9   4  14       56.42       49.84     10.39 o 
  -8   4  14       93.35       88.45     10.31 o 
  -7   4  14      234.01      205.69     12.73 o 
  -6   4  14       68.17       95.77     26.97 o 
  -5   4  14      277.49      265.48     14.58 o 
  -4   4  14      286.30      297.24     13.90 o 
  -3   4  14     2016.46     2015.24     79.02 o 
  -2   4  14      810.84      727.04     79.15 o 
  -1   4  14      635.57      580.09     40.80 o 
   0   4  14      127.75      126.68      6.10 o 
   1   4  14      765.02      671.49     50.82 o 
   2   4  14      767.41      724.48     80.29 o 
   3   4  14     2359.42     2267.22    104.21 o 
   4   4  14      271.07      275.76     20.25 o 
   5   4  14      212.79      235.78     10.54 o 
   6   4  14       77.61      136.39     15.83 o 
   7   4  14      273.28      253.81     11.15 o 
   8   4  14       85.79       90.84     17.34 o 
   9   4  14       90.97       85.64     11.27 o 
  10   4  14        2.13        5.50     11.23 o 
  11   4  14      206.03      220.55     35.15 o 
 -10   5  14      110.84      124.79     19.07 o 
  -9   5  14       21.30       25.70      9.97 o 
  -8   5  14       52.80       59.30     10.76 o 
  -7   5  14      148.90      135.17     12.61 o 
  -6   5  14        4.53       13.54      7.46 o 
  -5   5  14      528.65      475.17     15.46 o 
  -4   5  14      301.70      304.62     35.31 o 
  -3   5  14     1167.68     1045.44     24.11 o 
  -2   5  14     1530.80     1348.19     72.34 o 
  -1   5  14      244.46      301.57     29.14 o 
   0   5  14       11.22       49.35      4.87 o 
   1   5  14      274.40      328.76     43.36 o 
   2   5  14     1266.32     1225.06     62.83 o 
   3   5  14     1204.81     1150.60     25.16 o 
   4   5  14      216.90      263.09     24.74 o 
   5   5  14      438.47      377.31     14.59 o 
   6   5  14        6.08       10.02      6.03 o 
   7   5  14      169.12      149.08     16.06 o 
   8   5  14       41.84       54.11      9.31 o 
   9   5  14       39.94       38.31     11.01 o 
  10   5  14       98.56       95.89     13.78 o 
 -10   6  14       71.38       56.99     24.42 o 
  -9   6  14       10.38       17.05      9.75 o 
  -8   6  14      288.74      281.74     16.50 o 
  -7   6  14       17.71       19.90     12.87 o 
  -6   6  14      239.86      213.22     11.87 o 
  -5   6  14       29.67       28.56      8.28 o 
  -4   6  14      316.29      272.77     11.74 o 
  -3   6  14      295.40      273.17     10.53 o 
  -2   6  14      316.15      311.13     15.57 o 
  -1   6  14      136.13      158.06     20.68 o 
   0   6  14     2925.97     2875.13    114.33 o 
   1   6  14      136.62      156.82     23.06 o 
   2   6  14      261.56      245.07     16.29 o 
   3   6  14      320.54      317.46     12.94 o 
   4   6  14      251.55      216.87     11.66 o 
   5   6  14       30.62       34.42      7.49 o 
   6   6  14      304.22      282.01     13.44 o 
   7   6  14       16.07       23.47      8.42 o 
   8   6  14      267.46      256.84     16.24 o 
   9   6  14       12.24        8.87     10.10 o 
  10   6  14       68.23       65.62     18.14 o 
  -9   7  14        5.85       11.95     10.50 o 
  -8   7  14       14.41       13.39      9.87 o 
  -7   7  14      145.63      127.36     19.66 o 
  -6   7  14       75.37       72.35      8.87 o 
  -5   7  14      258.54      210.34     15.67 o 
  -4   7  14      132.43      163.46      8.98 o 
  -3   7  14      126.05      110.66     16.66 o 
  -2   7  14      220.79      213.08     10.55 o 
  -1   7  14      577.03      551.63     25.32 o 
   0   7  14      268.56      205.43     24.23 o 
   1   7  14      683.64      633.76     19.24 o 
   2   7  14      184.61      153.99     12.99 o 
   3   7  14      132.37      135.62     18.11 o 
   4   7  14      144.07      159.97     11.82 o 
   5   7  14      229.62      211.85     20.70 o 
   6   7  14      110.34      113.40     10.11 o 
   7   7  14      125.12      124.23     20.59 o 
   8   7  14       24.64       14.90     10.98 o 
   9   7  14       11.78       15.69     11.23 o 
  -8   8  14       24.95       37.93     10.77 o 
  -7   8  14      148.37      172.47     17.91 o 
  -6   8  14        5.09        2.85      7.57 o 
  -5   8  14      140.82      189.56     14.40 o 
  -4   8  14       40.16       29.08      6.61 o 
  -3   8  14       71.14       87.88      7.66 o 
  -2   8  14        3.11       15.29      6.80 o 
  -1   8  14       93.12       76.59      8.13 o 
   0   8  14        0.02        9.88      6.53 o 
   1   8  14       44.36       26.41      7.30 o 
   2   8  14        1.44       18.91      8.24 o 
   3   8  14       99.42      103.56     10.49 o 
   4   8  14       49.16       48.88     13.09 o 
   5   8  14      138.93      161.55     18.75 o 
   6   8  14        4.19        5.48      9.56 o 
   7   8  14      120.66      125.54     22.06 o 
   8   8  14       24.55       31.76     11.86 o 
   9   8  14       22.01       32.93     23.68 o 
  -8   9  14       89.40       72.53     24.05 o 
  -7   9  14       50.80       51.55     10.02 o 
  -6   9  14       51.01       55.50      9.52 o 
  -5   9  14       28.89       16.29      8.27 o 
  -4   9  14      163.57      186.84     11.78 o 
  -3   9  14       16.68        8.57      8.12 o 
  -2   9  14      380.79      359.55     16.68 o 
  -1   9  14       81.64      126.77      9.60 o 
   0   9  14       39.23       32.70     10.79 o 
   1   9  14       72.06      116.65     11.03 o 
   2   9  14      390.41      339.80     17.09 o 
   3   9  14       30.35       24.39      9.01 o 
   4   9  14      173.84      197.94     20.56 o 
   5   9  14       38.03       19.59     11.70 o 
   6   9  14       71.75       82.21     14.03 o 
   7   9  14       48.72       32.21     13.05 o 
   8   9  14       90.14       85.48     26.64 o 
  -7  10  14        4.65        0.94     12.02 o 
  -6  10  14       23.69       15.99      9.15 o 
  -5  10  14       20.88       16.81     12.10 o 
  -4  10  14       49.97       64.85     10.72 o 
  -3  10  14       14.66       23.86      9.05 o 
  -2  10  14       39.60       52.72     10.15 o 
  -1  10  14        1.85       -2.68      9.44 o 
   0  10  14       37.36       94.69     11.03 o 
   1  10  14        3.86        8.04      8.82 o 
   2  10  14       55.06       64.84     10.41 o 
   3  10  14       10.43       16.16      9.44 o 
   4  10  14       34.09       25.30     12.53 o 
   5  10  14       19.55       26.04     12.74 o 
   6  10  14       19.23       -7.91     12.49 o 
  -5  11  14       20.87       12.98     15.29 o 
  -4  11  14       10.98       14.95     10.38 o 
  -3  11  14       29.72       27.07     11.67 o 
  -2  11  14        3.40       10.76     11.53 o 
  -1  11  14       81.54      121.18     24.38 o 
   0  11  14        2.61       -5.05      9.16 o 
   1  11  14       74.88       95.92     11.98 o 
   2  11  14        2.05        9.87      9.89 o 
   3  11  14       28.52       32.26     12.79 o 
   4  11  14        9.87       17.47     12.72 o 
  -3  12  14       57.67       62.91     24.79 o 
  -2  12  14        4.74        8.51     12.65 o 
  -1  12  14       80.84       47.74     21.11 o 
   0  12  14       25.95       25.42     10.93 o 
   1  12  14       69.28       54.14     12.99 o 
   2  12  14        6.36        5.92     21.09 o 
   1   0  15      205.22      201.26      8.80 o 
   2   0  15      838.39      785.55     17.85 o 
   3   0  15      834.19      881.47     20.74 o 
   4   0  15       61.19       93.47      6.69 o 
   5   0  15     1475.27     1517.00     32.65 o 
   6   0  15      841.88      810.67     20.42 o 
   7   0  15      240.81      243.31     12.16 o 
   8   0  15      179.00      175.26     10.76 o 
   9   0  15      107.89      115.35     10.22 o 
  10   0  15       38.51       41.15      9.40 o 
  11   0  15        2.08        2.34     10.42 o 
 -11   1  15       63.98       74.56     11.03 o 
 -10   1  15      166.43      189.87     12.47 o 
  -9   1  15      104.49       95.66     11.33 o 
  -8   1  15      146.98      147.79     11.60 o 
  -7   1  15      466.40      448.69     15.82 o 
  -6   1  15      267.37      273.81     22.65 o 
  -5   1  15     1099.08     1079.95     53.14 o 
  -4   1  15      294.01      318.16     22.36 o 
  -3   1  15      286.79      269.50     11.23 o 
  -2   1  15      407.35      407.59     17.65 o 
  -1   1  15      787.89      826.71     71.16 o 
   0   1  15      388.04      338.61     20.95 o 
   1   1  15      649.58      679.03     78.69 o 
   2   1  15      360.79      355.59     10.36 o 
   3   1  15      383.53      382.04     12.30 o 
   4   1  15      202.24      216.06     20.96 o 
   5   1  15     1089.66     1006.47     26.42 o 
   6   1  15      218.64      204.31     22.32 o 
   7   1  15      475.14      437.12     14.50 o 
   8   1  15      135.38      159.71     10.62 o 
   9   1  15      115.75      102.22     11.35 o 
  10   1  15      178.21      185.66     16.97 o 
  11   1  15       69.62       75.26     12.55 o 
 -11   2  15      114.13      118.24     15.77 o 
 -10   2  15       48.06       55.73     10.75 o 
  -9   2  15       75.35       87.16     11.01 o 
  -8   2  15      114.70      116.70     10.76 o 
  -7   2  15       32.71       48.99     12.39 o 
  -6   2  15       80.97       96.87     14.42 o 
  -5   2  15      135.69      143.62     10.10 o 
  -4   2  15      134.48      156.79     11.75 o 
  -3   2  15      687.81      692.58     93.58 o 
  -2   2  15      294.52      290.76      9.94 o 
  -1   2  15      251.65      246.84      9.24 o 
   0   2  15     2198.89     2154.32     74.41 o 
   1   2  15      297.99      308.65     10.01 o 
   2   2  15      305.33      311.34     11.09 o 
   3   2  15      597.32      619.45     57.83 o 
   4   2  15      150.15      181.72      8.74 o 
   5   2  15      150.64      157.25      7.83 o 
   6   2  15       60.43       65.51      6.57 o 
   7   2  15       24.44       45.48      6.57 o 
   8   2  15      122.55      135.58      9.74 o 
   9   2  15       53.20       53.18      9.12 o 
  10   2  15       52.29       43.07      9.78 o 
  11   2  15       95.48      105.82     15.19 o 
 -11   3  15       55.03      121.00     28.12 o 
 -10   3  15       60.75       73.50     13.60 o 
  -9   3  15       70.57       65.46     11.88 o 
  -8   3  15       92.57       89.99     10.07 o 
  -7   3  15       83.96       97.52     10.12 o 
  -6   3  15      319.10      269.77     37.28 o 
  -5   3  15      152.21      164.96     12.28 o 
  -4   3  15     1653.64     1706.30     45.70 o 
  -3   3  15      745.09      735.69     43.28 o 
  -2   3  15      530.45      464.13     32.17 o 
  -1   3  15      554.69      576.23     43.97 o 
   0   3  15     1770.74     1721.77     40.27 o 
   1   3  15      433.80      421.52     21.46 o 
   2   3  15      468.24      445.75     20.93 o 
   3   3  15      836.15      838.44     22.73 o 
   4   3  15     1767.29     1745.96     33.43 o 
   5   3  15      199.96      225.23      9.04 o 
   6   3  15      307.54      265.77     33.18 o 
   7   3  15      112.72      130.62      8.86 o 
   8   3  15      101.00       94.92     12.19 o 
   9   3  15       60.72       72.13      9.85 o 
  10   3  15       64.07       85.55     11.10 o 
  11   3  15       65.21       78.82     28.49 o 
 -10   4  15       21.08       33.06     12.22 o 
  -9   4  15       74.50       62.03     10.95 o 
  -8   4  15      103.06      106.79     14.37 o 
  -7   4  15      106.36       96.11     10.34 o 
  -6   4  15      405.75      421.43     44.28 o 
  -5   4  15      232.18      201.83     14.96 o 
  -4   4  15      592.30      570.37     30.93 o 
  -3   4  15      180.43      163.76     27.61 o 
  -2   4  15       20.78       75.21     17.91 o 
  -1   4  15      370.54      389.38     26.23 o 
   0   4  15      505.41      506.59     36.02 o 
   1   4  15      375.79      384.44     17.48 o 
   2   4  15       52.35      135.00     34.06 o 
   3   4  15      237.54      245.39     31.91 o 
   4   4  15      591.57      574.99     18.88 o 
   5   4  15      186.70      189.35      9.56 o 
   6   4  15      322.31      373.17     27.92 o 
   7   4  15       99.71      102.55      8.58 o 
   8   4  15       90.28      108.45     10.65 o 
   9   4  15       74.77       66.82     10.22 o 
  10   4  15       33.02       27.82     10.32 o 
 -10   5  15       11.29       17.17     15.95 o 
  -9   5  15       95.58      101.04     12.32 o 
  -8   5  15      131.31      138.94     16.77 o 
  -7   5  15      230.78      230.74     14.45 o 
  -6   5  15       81.06       79.28     24.04 o 
  -5   5  15      161.17      150.27     22.33 o 
  -4   5  15       90.39       78.74      8.07 o 
  -3   5  15       61.23       72.00      6.37 o 
  -2   5  15       84.01       96.28      8.40 o 
  -1   5  15     1391.82     1313.52    113.03 o 
   0   5  15       12.49       29.38      4.94 o 
   1   5  15     1364.28     1246.97    114.45 o 
   2   5  15      115.23      137.71      9.98 o 
   3   5  15       65.67       79.10      7.99 o 
   4   5  15      112.29      112.80     10.07 o 
   5   5  15      220.93      219.28     12.74 o 
   6   5  15       91.82      102.51     15.11 o 
   7   5  15      278.34      291.36     14.25 o 
   8   5  15      144.77      149.62     16.64 o 
   9   5  15       82.66       80.05     10.75 o 
  10   5  15        9.57        7.25     13.96 o 
 -10   6  15       91.20      110.64     28.12 o 
  -9   6  15       58.99       63.90     11.54 o 
  -8   6  15       84.75       87.17     11.45 o 
  -7   6  15       65.65       64.29     10.79 o 
  -6   6  15      272.46      265.04     15.14 o 
  -5   6  15       21.89       31.09      7.25 o 
  -4   6  15      514.81      514.23     17.15 o 
  -3   6  15      142.11      126.49     27.13 o 
  -2   6  15      252.23      209.90      9.51 o 
  -1   6  15      956.12      854.82     64.49 o 
   0   6  15       60.37       37.14      5.85 o 
   1   6  15      874.89      818.66     62.69 o 
   2   6  15      221.02      206.00     10.55 o 
   3   6  15       90.34      101.98     18.63 o 
   4   6  15      522.46      530.32     17.65 o 
   5   6  15       13.07       36.68      7.89 o 
   6   6  15      275.59      303.39     14.00 o 
   7   6  15       60.49       61.90     12.92 o 
   8   6  15       91.19       93.84     10.31 o 
   9   6  15       52.34       59.50     12.67 o 
  10   6  15       98.37      120.26     28.86 o 
  -9   7  15        8.07       11.10     22.94 o 
  -8   7  15       15.54       10.62     11.11 o 
  -7   7  15        2.84        5.22      9.03 o 
  -6   7  15        8.14       -2.42      8.28 o 
  -5   7  15       53.45       45.49      7.89 o 
  -4   7  15      155.88      167.36     13.35 o 
  -3   7  15       26.76       59.73      7.89 o 
  -2   7  15      406.59      358.65     34.35 o 
  -1   7  15       70.99       48.52      6.35 o 
   0   7  15        4.80       11.74      6.31 o 
   1   7  15       64.91       40.10      7.18 o 
   2   7  15      437.81      461.00     47.19 o 
   3   7  15       43.82       70.94     12.72 o 
   4   7  15      172.53      169.21     19.92 o 
   5   7  15       46.71       47.64      9.88 o 
   6   7  15       16.43       13.00      9.53 o 
   7   7  15        3.12        6.24      9.55 o 
   8   7  15        8.21       12.14     10.86 o 
   9   7  15        6.39       25.31     17.39 o 
  -8   8  15       21.51       26.94     11.04 o 
  -7   8  15      140.29      123.39     13.06 o 
  -6   8  15       48.87       46.91      8.98 o 
  -5   8  15      235.28      166.81     11.24 o 
  -4   8  15       61.26       50.60      8.12 o 
  -3   8  15       64.10       49.30      7.19 o 
  -2   8  15       51.35       83.19     20.72 o 
  -1   8  15      299.23      340.49     15.90 o 
   0   8  15       16.28       48.17     12.11 o 
   1   8  15      292.83      330.65     14.25 o 
   2   8  15       68.96       87.48     25.42 o 
   3   8  15       84.81       79.52     10.44 o 
   4   8  15       58.03       61.80     10.24 o 
   5   8  15      225.62      182.55     13.73 o 
   6   8  15       56.72       71.91     22.01 o 
   7   8  15      154.76      129.98     16.16 o 
   8   8  15       27.76       15.82     13.49 o 
  -7   9  15       53.47       82.68     14.96 o 
  -6   9  15       18.20       14.28      8.80 o 
  -5   9  15       26.75       41.16      9.56 o 
  -4   9  15       15.75        3.72      8.48 o 
  -3   9  15       82.44       78.09     10.27 o 
  -2   9  15       21.87       30.64      9.40 o 
  -1   9  15       26.28       22.46      8.60 o 
   0   9  15        7.46       22.44      8.83 o 
   1   9  15       32.20       29.58      8.85 o 
   2   9  15       13.31       23.25      9.17 o 
   3   9  15       77.58       84.87     10.67 o 
   4   9  15       16.24        6.67      9.52 o 
   5   9  15       30.56       37.51     12.68 o 
   6   9  15       19.73        1.59     12.28 o 
   7   9  15       49.66       56.64     14.20 o 
  -6  10  15        5.87       10.71     12.03 o 
  -5  10  15        8.49        9.79     12.00 o 
  -4  10  15       13.96       45.60     12.21 o 
  -3  10  15       30.03       18.36      9.34 o 
  -2  10  15       86.80       54.46     10.59 o 
  -1  10  15       14.05        4.23     10.43 o 
   0  10  15      266.13      208.10     14.04 o 
   1  10  15       13.05       13.39      9.70 o 
   2  10  15       73.80       40.14     10.52 o 
   3  10  15       25.35       20.26      9.91 o 
   4  10  15       25.31       48.82     12.78 o 
   5  10  15        6.42       16.89     12.39 o 
  -5  11  15       18.57       28.38     29.05 o 
  -4  11  15        6.47       23.33     12.99 o 
  -3  11  15        3.41       11.29     11.81 o 
  -2  11  15       28.57       38.93     12.40 o 
  -1  11  15        5.92       14.88     11.75 o 
   0  11  15       58.69       76.79     14.44 o 
   1  11  15        9.96       19.37     10.42 o 
   2  11  15       21.20       24.61     10.65 o 
   3  11  15        3.08      -11.03     11.35 o 
   4  11  15        1.43        9.25     21.09 o 
  -1  12  15        5.64       28.12     22.57 o 
   0  12  15        1.01       -7.03     21.09 o 
   1  12  15        3.90       17.60     16.60 o 
   2  12  15       23.23       22.57     24.79 o 
   0   0  16     3465.44     3405.87     93.10 o 
   1   0  16      196.62      220.86     10.59 o 
   2   0  16     1928.01     2001.13     40.92 o 
   3   0  16       11.27        8.89      4.97 o 
   4   0  16      150.87      182.45     11.67 o 
   5   0  16       50.33       48.34      6.19 o 
   6   0  16        5.49       33.84      6.97 o 
   7   0  16       72.81       80.38      8.29 o 
   8   0  16      223.09      186.44     11.66 o 
   9   0  16        1.01       -4.04      7.51 o 
  10   0  16      123.28      134.64     11.58 o 
  11   0  16        0.74       -0.93     11.88 o 
 -11   1  16       20.52       47.74     24.42 o 
 -10   1  16        8.88       18.96      8.80 o 
  -9   1  16       93.26      101.33     10.28 o 
  -8   1  16       60.70       81.17      9.22 o 
  -7   1  16       59.66       48.63      7.75 o 
  -6   1  16      115.62      108.61     10.92 o 
  -5   1  16       95.51       89.39      7.20 o 
  -4   1  16       12.41       38.91      5.82 o 
  -3   1  16      325.61      361.03     43.98 o 
  -2   1  16      281.23      249.20     13.45 o 
  -1   1  16      376.16      389.88     46.06 o 
   0   1  16      117.78      108.68     17.16 o 
   1   1  16      450.88      477.83     30.69 o 
   2   1  16      217.83      200.68     15.35 o 
   3   1  16      330.76      295.28     33.07 o 
   4   1  16       57.33       93.46      6.85 o 
   5   1  16      137.82      151.80     12.57 o 
   6   1  16      147.37      147.76     10.68 o 
   7   1  16       44.43       43.79      7.94 o 
   8   1  16       73.49       94.18      9.41 o 
   9   1  16       89.35       74.16     11.38 o 
  10   1  16        4.69        9.56     10.02 o 
  11   1  16       24.78       35.67     13.37 o 
 -11   2  16       14.94       27.01     22.57 o 
 -10   2  16        7.80        1.77      9.48 o 
  -9   2  16      199.14      200.24     14.00 o 
  -8   2  16       34.11       36.91     10.24 o 
  -7   2  16      342.37      389.06     16.93 o 
  -6   2  16      116.11      106.07      9.77 o 
  -5   2  16     1304.21     1291.58     34.34 o 
  -4   2  16       96.23      108.45      9.19 o 
  -3   2  16       44.82       86.15      7.09 o 
  -2   2  16      179.73      205.73     32.01 o 
  -1   2  16       80.69      121.85     33.20 o 
   0   2  16       14.89       28.99      5.32 o 
   1   2  16      127.20      161.55     33.16 o 
   2   2  16      213.15      230.79     24.16 o 
   3   2  16       84.12      133.14     11.19 o 
   4   2  16      116.70      147.27      7.43 o 
   5   2  16     1143.97     1117.59     42.78 o 
   6   2  16      114.45      110.02      7.55 o 
   7   2  16      297.47      351.55     12.58 o 
   8   2  16       33.84       36.95      8.32 o 
   9   2  16      181.20      190.81     12.67 o 
  10   2  16       11.31       14.50      9.39 o 
  11   2  16       19.19       13.69     21.46 o 
 -10   3  16       32.75       27.91     12.30 o 
  -9   3  16       36.45       23.78     11.28 o 
  -8   3  16       12.20       24.66      8.97 o 
  -7   3  16       13.79       24.76      8.49 o 
  -6   3  16      736.45      739.42     98.28 o 
  -5   3  16       51.80       57.85      8.26 o 
  -4   3  16      727.34      718.30     80.81 o 
  -3   3  16      477.05      430.41     24.78 o 
  -2   3  16      784.31      799.57     31.35 o 
  -1   3  16      379.36      371.48     12.00 o 
   0   3  16      119.86      130.86     24.52 o 
   1   3  16      460.65      465.74     24.24 o 
   2   3  16      730.10      717.61     17.08 o 
   3   3  16      472.90      459.19     15.94 o 
   4   3  16      851.02      861.98     52.07 o 
   5   3  16       60.67       64.13      6.35 o 
   6   3  16      862.34      944.95     68.12 o 
   7   3  16       14.71       22.14      6.93 o 
   8   3  16       30.31       27.12      7.63 o 
   9   3  16       53.80       45.61      8.47 o 
  10   3  16       25.41       31.66     11.36 o 
 -10   4  16      148.48      136.18     28.12 o 
  -9   4  16       58.83       70.53     11.19 o 
  -8   4  16      140.91      121.03     11.66 o 
  -7   4  16      169.81      155.85     14.15 o 
  -6   4  16       82.45       86.00      9.85 o 
  -5   4  16       97.04       99.58      9.53 o 
  -4   4  16       10.58       31.60      7.29 o 
  -3   4  16        6.55        5.88      6.33 o 
  -2   4  16      871.80      719.60     49.60 o 
  -1   4  16      661.24      638.08     14.70 o 
   0   4  16      166.10      155.71      7.29 o 
   1   4  16      562.74      552.23     14.51 o 
   2   4  16      744.41      709.63     54.86 o 
   3   4  16        0.67        0.95      5.31 o 
   4   4  16       25.97       39.61      6.38 o 
   5   4  16       72.01       77.45      7.55 o 
   6   4  16       52.89       55.06      7.52 o 
   7   4  16      163.02      169.92     10.16 o 
   8   4  16      118.19       98.02     10.67 o 
   9   4  16       53.42       81.80     10.88 o 
  10   4  16      123.17      111.90     12.62 o 
 -10   5  16       29.89       23.68     24.05 o 
  -9   5  16       67.47       77.84     11.71 o 
  -8   5  16       75.86       81.66     11.13 o 
  -7   5  16      161.62      141.95     12.05 o 
  -6   5  16      140.83      112.67     10.80 o 
  -5   5  16      287.93      246.36     36.64 o 
  -4   5  16       10.99       16.92      8.71 o 
  -3   5  16      355.92      324.06     12.04 o 
  -2   5  16       86.54      158.88     15.18 o 
  -1   5  16     1544.57     1434.71    164.99 o 
   0   5  16       36.39       41.06     10.90 o 
   1   5  16     1559.48     1476.30    165.79 o 
   2   5  16       70.21      119.84     17.49 o 
   3   5  16      509.22      439.43     14.83 o 
   4   5  16       12.97       18.78      6.90 o 
   5   5  16      335.21      260.76     27.41 o 
   6   5  16      152.93      123.80      9.19 o 
   7   5  16      185.64      164.75     11.55 o 
   8   5  16       79.13       95.91     10.48 o 
   9   5  16       82.02       76.67     11.21 o 
  10   5  16       30.84       42.55     22.57 o 
  -9   6  16       18.74       25.53     11.09 o 
  -8   6  16       48.08       33.56     10.44 o 
  -7   6  16       90.97       92.37     10.70 o 
  -6   6  16       12.86       23.33      8.63 o 
  -5   6  16      313.11      250.44     35.84 o 
  -4   6  16      151.54      140.68     11.01 o 
  -3   6  16      103.15       92.74      7.24 o 
  -2   6  16      158.62      161.10     11.23 o 
  -1   6  16      109.43      129.86     10.34 o 
   0   6  16        8.26        9.46      5.56 o 
   1   6  16      160.67      172.64      8.73 o 
   2   6  16      181.47      143.64     16.29 o 
   3   6  16      135.04      123.08      9.31 o 
   4   6  16      128.78      114.43      9.50 o 
   5   6  16      286.80      238.50     31.30 o 
   6   6  16        5.09       12.10      8.66 o 
   7   6  16       68.95       86.57     10.34 o 
   8   6  16       34.80       25.87      9.39 o 
   9   6  16       30.35       45.30     12.50 o 
  -8   7  16      115.98      126.43     13.64 o 
  -7   7  16       30.02       28.98     10.06 o 
  -6   7  16      113.08      137.24     22.75 o 
  -5   7  16       74.86       86.99     10.44 o 
  -4   7  16      571.81      500.46     46.46 o 
  -3   7  16       47.50       88.33      8.51 o 
  -2   7  16      177.19      199.83     22.18 o 
  -1   7  16        4.53        4.45      6.33 o 
   0   7  16      523.45      467.05     59.43 o 
   1   7  16        1.35        9.33      6.57 o 
   2   7  16      121.23      113.94     21.16 o 
   3   7  16       60.68       96.54     13.58 o 
   4   7  16      589.67      542.63     55.92 o 
   5   7  16       69.91       66.02     10.71 o 
   6   7  16       98.22      111.68     12.43 o 
   7   7  16       26.88       27.21     10.46 o 
   8   7  16      104.93      125.55     14.88 o 
   9   7  16       24.94       37.37     24.42 o 
  -8   8  16       15.80       25.20     19.24 o 
  -7   8  16       25.00       36.09     10.65 o 
  -6   8  16       95.45      112.08     15.81 o 
  -5   8  16        4.70        3.12      7.59 o 
  -4   8  16      139.98      172.14     11.29 o 
  -3   8  16       70.29       62.63      8.46 o 
  -2   8  16      135.93      134.09     14.79 o 
  -1   8  16       63.61       35.92      8.76 o 
   0   8  16      289.73      231.87     23.55 o 
   1   8  16       55.39       24.74      7.65 o 
   2   8  16      121.60      109.42     13.46 o 
   3   8  16       54.67       39.24      9.17 o 
   4   8  16      137.94      155.92     13.17 o 
   5   8  16        0.36        9.17      9.18 o 
   6   8  16      108.87      132.53     19.17 o 
   7   8  16       23.32       28.46     13.30 o 
  -7   9  16       19.39       24.00     15.17 o 
  -6   9  16       22.60       10.31      9.96 o 
  -5   9  16       51.49       54.36      9.61 o 
  -4   9  16        1.49       12.46     11.06 o 
  -3   9  16       24.02       36.41      9.55 o 
  -2   9  16       19.21       15.13      8.96 o 
  -1   9  16      183.65      177.43     12.65 o 
   0   9  16        0.61       17.09      9.06 o 
   1   9  16      169.67      163.45     18.00 o 
   2   9  16       21.66        5.15      8.92 o 
   3   9  16       31.16       42.45      9.99 o 
   4   9  16        1.23       -3.81      9.28 o 
   5   9  16       38.76       41.35     11.39 o 
   6   9  16       18.83       17.02     12.98 o 
  -6  10  16       21.14       12.21     21.46 o 
  -5  10  16       16.98       24.18     13.14 o 
  -4  10  16       15.40       16.50     11.59 o 
  -3  10  16       34.59       23.92     10.06 o 
  -2  10  16       56.05       61.70     10.57 o 
  -1  10  16       65.56      104.93     14.60 o 
   0  10  16       70.84      116.03     24.38 o 
   1  10  16       52.24       90.04     11.76 o 
   2  10  16       62.94       76.06     11.39 o 
   3  10  16       39.96       36.19     10.74 o 
   4  10  16       10.34       16.78     11.99 o 
   5  10  16       15.34        6.82     15.03 o 
  -4  11  16       35.30       32.65     16.80 o 
  -3  11  16       14.22        6.72     12.03 o 
  -2  11  16        7.66       -2.38     11.57 o 
  -1  11  16        4.71        1.00     11.59 o 
   0  11  16        0.77       -3.71     11.58 o 
   1  11  16        5.12       -0.05     10.46 o 
   2  11  16       16.77       15.16     10.75 o 
   3  11  16       14.21       10.83     15.33 o 
   0  12  16       21.69       13.32     22.57 o 
   1   0  17        5.78       18.05      5.08 o 
   2   0  17      595.01      618.27     18.35 o 
   3   0  17      491.36      473.19     14.08 o 
   4   0  17       33.35       55.09      6.35 o 
   5   0  17      713.19      715.87     19.02 o 
   6   0  17      958.32     1002.49     27.09 o 
   7   0  17       14.29       12.24      7.04 o 
   8   0  17      134.88      131.67     10.88 o 
   9   0  17        2.65        4.73      8.23 o 
  10   0  17       94.28      100.00     12.73 o 
 -10   1  17       76.88       90.80     12.85 o 
  -9   1  17       23.77       46.95      9.22 o 
  -8   1  17      181.66      174.64     11.46 o 
  -7   1  17      139.78      181.80     16.31 o 
  -6   1  17       41.48       33.28      6.50 o 
  -5   1  17      397.22      470.97     56.50 o 
  -4   1  17      125.31      127.22     14.58 o 
  -3   1  17      656.10      646.17     41.20 o 
  -2   1  17      595.26      603.53     33.67 o 
  -1   1  17       47.47       65.24      6.17 o 
   0   1  17       45.29      108.86     20.08 o 
   1   1  17       25.72       39.97      5.64 o 
   2   1  17      692.80      748.16     34.23 o 
   3   1  17      647.66      587.33     31.88 o 
   4   1  17       81.81      104.54     10.45 o 
   5   1  17      435.55      439.33     62.14 o 
   6   1  17       26.46       38.67      7.60 o 
   7   1  17      152.08      208.49     18.89 o 
   8   1  17      157.57      162.86     11.46 o 
   9   1  17       28.56       31.48     10.43 o 
  10   1  17       64.65       89.63     12.32 o 
 -10   2  17        2.10        0.10     10.23 o 
  -9   2  17       26.40       27.78      9.86 o 
  -8   2  17       25.14       21.54      8.98 o 
  -7   2  17       55.94       65.15      9.30 o 
  -6   2  17        1.62       34.25      8.14 o 
  -5   2  17      116.30      126.60     10.15 o 
  -4   2  17      233.59      194.76     42.68 o 
  -3   2  17      641.60      650.22     35.43 o 
  -2   2  17      389.36      393.54     33.62 o 
  -1   2  17     1132.47     1132.44     30.46 o 
   0   2  17       68.30       66.04     15.34 o 
   1   2  17     1296.15     1369.89     24.16 o 
   2   2  17      468.65      456.00     28.11 o 
   3   2  17      607.56      619.21     15.66 o 
   4   2  17      267.20      250.65     48.18 o 
   5   2  17      150.34      157.33      9.03 o 
   6   2  17        1.44       29.86      6.33 o 
   7   2  17       38.73       41.52      8.67 o 
   8   2  17       27.71       30.25      8.36 o 
   9   2  17       38.59       44.83     10.50 o 
  10   2  17        0.24        4.91      9.99 o 
 -10   3  17       26.80       45.26     16.58 o 
  -9   3  17       36.87       34.59     11.63 o 
  -8   3  17       53.34       51.65      9.68 o 
  -7   3  17      231.16      254.24     23.66 o 
  -6   3  17      270.85      295.10     39.04 o 
  -5   3  17      268.18      247.11     29.80 o 
  -4   3  17      235.38      266.21     36.75 o 
  -3   3  17      660.29      649.17     20.66 o 
  -2   3  17      508.89      463.49     42.61 o 
  -1   3  17        0.93        0.92      5.08 o 
   0   3  17      934.44      881.83     84.06 o 
   1   3  17        8.50       12.92      4.91 o 
   2   3  17      462.62      433.23     35.99 o 
   3   3  17      489.56      495.16     15.64 o 
   4   3  17      186.97      203.76     10.10 o 
   5   3  17      190.74      169.59     13.84 o 
   6   3  17      276.10      315.51     24.62 o 
   7   3  17      210.81      230.61     19.84 o 
   8   3  17       61.79       44.80      8.61 o 
   9   3  17       36.62       35.95      8.81 o 
  10   3  17       27.43       25.04     11.91 o 
  -9   4  17       27.03       50.06     10.89 o 
  -8   4  17      180.80      183.30     13.66 o 
  -7   4  17       48.89       53.63      9.79 o 
  -6   4  17      234.41      232.43     15.28 o 
  -5   4  17        4.22        3.84      7.37 o 
  -4   4  17      772.15      675.76     31.30 o 
  -3   4  17      105.93      101.90      9.48 o 
  -2   4  17     1497.16     1434.94     33.81 o 
  -1   4  17      601.51      642.66     24.29 o 
   0   4  17     1327.56     1335.50     68.07 o 
   1   4  17      582.40      588.70     33.52 o 
   2   4  17     1408.26     1338.89     30.15 o 
   3   4  17      108.24      103.24      7.81 o 
   4   4  17      672.62      604.06     17.60 o 
   5   4  17        0.42       13.81      7.10 o 
   6   4  17      297.32      323.89     15.75 o 
   7   4  17       66.03       72.86      8.52 o 
   8   4  17      188.57      176.05     12.27 o 
   9   4  17       27.49       34.27     10.30 o 
  10   4  17       41.27       53.26     17.22 o 
  -9   5  17       26.52       33.39     11.16 o 
  -8   5  17       22.51       26.15      9.33 o 
  -7   5  17      130.60      120.38     16.24 o 
  -6   5  17       23.21       38.37      8.97 o 
  -5   5  17      187.23      208.76     33.76 o 
  -4   5  17      116.45      109.46     12.98 o 
  -3   5  17       44.32       41.80      7.74 o 
  -2   5  17      254.94      234.39     16.63 o 
  -1   5  17      168.51      171.19     11.75 o 
   0   5  17       16.32       29.48      5.41 o 
   1   5  17      190.43      193.38     12.03 o 
   2   5  17      210.94      170.55     16.44 o 
   3   5  17       23.64       19.37      7.18 o 
   4   5  17       87.25       83.05      8.87 o 
   5   5  17      144.17      171.00     20.16 o 
   6   5  17       21.02       37.37      8.49 o 
   7   5  17      107.62      107.97     10.60 o 
   8   5  17        7.69       16.42      9.37 o 
   9   5  17       23.11       37.91     10.51 o 
  -9   6  17       55.02       44.78     25.53 o 
  -8   6  17        6.95       16.78     10.33 o 
  -7   6  17      151.38      135.32     12.80 o 
  -6   6  17        4.81        8.83      8.69 o 
  -5   6  17       27.28       48.44      9.17 o 
  -4   6  17      201.78      218.30     13.36 o 
  -3   6  17      458.11      436.98     18.38 o 
  -2   6  17       60.33       85.40      7.22 o 
  -1   6  17      358.24      303.66     13.27 o 
   0   6  17       37.33       19.99      6.05 o 
   1   6  17      382.26      326.65     12.25 o 
   2   6  17       68.11      105.83      9.47 o 
   3   6  17      500.91      478.15     16.82 o 
   4   6  17      207.26      230.76     16.52 o 
   5   6  17       15.92       35.34      9.42 o 
   6   6  17        4.47        5.52      8.95 o 
   7   6  17      172.16      172.12     15.50 o 
   8   6  17        9.04       23.90     11.25 o 
   9   6  17       65.92       97.69     26.64 o 
  -8   7  17       10.37       17.78     14.65 o 
  -7   7  17       86.02       79.51     11.74 o 
  -6   7  17       69.57       65.15     10.85 o 
  -5   7  17       41.43       32.42      9.72 o 
  -4   7  17       11.68       12.54      8.44 o 
  -3   7  17       80.55       91.21      8.94 o 
  -2   7  17      237.29      196.71     37.51 o 
  -1   7  17      307.47      331.55     14.33 o 
   0   7  17       63.86       66.93     12.85 o 
   1   7  17      337.36      395.74     15.24 o 
   2   7  17      202.81      202.47     30.89 o 
   3   7  17       79.08       80.53      8.93 o 
   4   7  17       20.54       22.76      9.56 o 
   5   7  17       46.22       30.94      9.88 o 
   6   7  17       66.15       58.69     10.91 o 
   7   7  17       74.09       45.59     11.49 o 
   8   7  17        4.63       20.52     17.22 o 
  -7   8  17       33.48       32.07     11.38 o 
  -6   8  17       68.14       51.80     11.04 o 
  -5   8  17       30.99       30.72      9.85 o 
  -4   8  17      160.19      147.03     13.37 o 
  -3   8  17        1.68       10.50      7.54 o 
  -2   8  17       82.08      100.83     12.12 o 
  -1   8  17       18.32       38.79      9.10 o 
   0   8  17       46.85       94.65     15.67 o 
   1   8  17       19.61       40.52      8.83 o 
   2   8  17       72.48       90.56     10.79 o 
   3   8  17        1.31        7.55      8.81 o 
   4   8  17      136.64      109.72     12.53 o 
   5   8  17       33.97       31.45     10.30 o 
   6   8  17       86.51       62.84     11.65 o 
   7   8  17       32.07       22.43     14.06 o 
  -6   9  17        6.82       13.95     11.92 o 
  -5   9  17       28.78       27.93     10.04 o 
  -4   9  17       31.06       40.01     12.18 o 
  -3   9  17       56.79       46.73     10.33 o 
  -2   9  17       55.71       57.94     10.23 o 
  -1   9  17       56.10       66.37     10.39 o 
   0   9  17       89.77       93.53     20.60 o 
   1   9  17       60.77       58.18     10.61 o 
   2   9  17       58.57       47.90     10.64 o 
   3   9  17       63.50       57.01     10.91 o 
   4   9  17       27.64       43.80     10.71 o 
   5   9  17       25.22       14.59     10.78 o 
   6   9  17       10.96        8.20     16.48 o 
  -5  10  17       37.74       61.06     26.27 o 
  -4  10  17       16.38       36.15     13.34 o 
  -3  10  17       46.79       57.08     11.18 o 
  -2  10  17        1.63        1.95      9.70 o 
  -1  10  17       16.93        2.37     11.16 o 
   0  10  17        0.55       20.59     11.67 o 
   1  10  17       25.18       16.95     10.24 o 
   2  10  17        1.52       12.58      9.74 o 
   3  10  17       45.92       37.20     11.46 o 
   4  10  17       16.02       20.33     11.59 o 
  -3  11  17       46.58       56.37     16.35 o 
  -2  11  17       12.49       15.83     12.13 o 
  -1  11  17       10.99       38.75     13.31 o 
   0  11  17       37.81       26.50     12.56 o 
   1  11  17        9.58       38.33     11.61 o 
   2  11  17       17.89       10.48     12.55 o 
   3  11  17       52.09       61.80     26.27 o 
   0   0  18      352.21      377.62     17.54 o 
   1   0  18      294.75      280.48     10.98 o 
   2   0  18       66.11      103.77      8.07 o 
   3   0  18      286.26      301.79     13.07 o 
   4   0  18        1.37        6.88      5.64 o 
   5   0  18       56.56       74.45      7.49 o 
   6   0  18       52.80       57.92      8.38 o 
   7   0  18        0.60        9.40      7.68 o 
   8   0  18       36.27       24.63      8.49 o 
   9   0  18       72.80      114.33     11.28 o 
  10   0  18       19.15       28.69     11.16 o 
 -10   1  18       98.72      108.93     15.52 o 
  -9   1  18       58.09       59.13      9.99 o 
  -8   1  18      182.07      181.12     12.19 o 
  -7   1  18       51.52       44.93      8.32 o 
  -6   1  18      357.56      369.76     32.70 o 
  -5   1  18      163.39      162.85     12.03 o 
  -4   1  18      578.06      563.31     18.15 o 
  -3   1  18      278.50      294.91     12.99 o 
  -2   1  18      501.05      554.80     27.85 o 
  -1   1  18      143.06      154.87     26.78 o 
   0   1  18      604.75      606.15     36.63 o 
   1   1  18      179.62      212.92     30.34 o 
   2   1  18      431.11      445.66     21.40 o 
   3   1  18      290.51      305.67     11.81 o 
   4   1  18      557.17      581.32     16.54 o 
   5   1  18      132.95      149.23     11.41 o 
   6   1  18      352.46      392.66     40.89 o 
   7   1  18       71.01       68.15      9.11 o 
   8   1  18      201.04      206.35     12.48 o 
   9   1  18       55.01       71.64     11.64 o 
  10   1  18      102.42      118.11     13.58 o 
 -10   2  18        5.80       11.47     15.04 o 
  -9   2  18       71.92       67.00     10.26 o 
  -8   2  18       40.16       42.25      8.91 o 
  -7   2  18       17.90       40.09      8.04 o 
  -6   2  18      128.40      141.82     15.68 o 
  -5   2  18      340.07      340.73     15.99 o 
  -4   2  18      204.14      210.20     96.95 o 
  -3   2  18      173.09      176.01     11.27 o 
  -2   2  18      123.04      141.68     20.08 o 
  -1   2  18      285.56      277.65     19.60 o 
   0   2  18        0.48        9.31      5.27 o 
   1   2  18      308.21      298.62     15.73 o 
   2   2  18      149.66      159.07     18.45 o 
   3   2  18      220.58      232.81     13.82 o 
   4   2  18      337.80      366.92     41.65 o 
   5   2  18      308.07      307.80     12.88 o 
   6   2  18      162.48      173.09     19.86 o 
   7   2  18       11.67       24.34      8.08 o 
   8   2  18       28.86       32.83      9.81 o 
   9   2  18       54.08       49.13     11.23 o 
  10   2  18        2.29       16.32     12.47 o 
  -9   3  18      169.77      162.40     16.05 o 
  -8   3  18        1.98        7.00      9.91 o 
  -7   3  18       98.99      113.17     14.56 o 
  -6   3  18       68.82       83.23     23.71 o 
  -5   3  18      419.11      397.50     16.86 o 
  -4   3  18       13.22       24.79      7.58 o 
  -3   3  18      417.96      417.54     28.36 o 
  -2   3  18      114.18      101.34     12.07 o 
  -1   3  18       79.29       89.69     11.00 o 
   0   3  18      814.62      738.98     18.77 o 
   1   3  18      113.25      119.94      6.98 o 
   2   3  18      101.34       97.47      8.32 o 
   3   3  18      456.70      454.90     25.76 o 
   4   3  18       26.35       35.27      6.78 o 
   5   3  18      356.17      345.52     14.70 o 
   6   3  18       66.24       81.87     13.94 o 
   7   3  18      101.62      123.28      9.70 o 
   8   3  18        3.83       11.95      7.81 o 
   9   3  18      189.29      178.54     13.15 o 
  10   3  18       34.08       31.54     15.43 o 
  -9   4  18       53.89       78.00     13.74 o 
  -8   4  18       36.61       32.00      9.73 o 
  -7   4  18       53.19       44.21     10.09 o 
  -6   4  18      145.04      148.80     12.23 o 
  -5   4  18      173.01      201.80     12.88 o 
  -4   4  18      247.58      241.75     26.12 o 
  -3   4  18      182.42      207.76     16.88 o 
  -2   4  18      575.54      532.13     17.24 o 
  -1   4  18      387.79      368.96     14.49 o 
   0   4  18       83.26       93.32      7.26 o 
   1   4  18      464.13      463.17     13.76 o 
   2   4  18      557.42      510.90     15.60 o 
   3   4  18      148.12      174.70     22.51 o 
   4   4  18      296.44      311.83     22.37 o 
   5   4  18      159.54      174.79     14.30 o 
   6   4  18      146.07      142.36     10.70 o 
   7   4  18       63.91       61.77      9.36 o 
   8   4  18       33.75       28.09      9.24 o 
   9   4  18       62.31       95.44     12.11 o 
  -9   5  18       10.42       11.84     20.72 o 
  -8   5  18      108.07       92.38     12.87 o 
  -7   5  18        0.72        4.66      8.76 o 
  -6   5  18       82.00       71.48     13.35 o 
  -5   5  18       58.80       63.85      9.84 o 
  -4   5  18      169.41      157.77     14.26 o 
  -3   5  18       41.93       39.47     13.73 o 
  -2   5  18      146.01      147.91      9.75 o 
  -1   5  18       94.49       95.98     10.04 o 
   0   5  18       63.44       70.15     10.18 o 
   1   5  18      116.42      140.41     15.75 o 
   2   5  18      187.83      183.26      9.35 o 
   3   5  18       46.72       49.34      9.28 o 
   4   5  18      233.63      220.46     25.67 o 
   5   5  18       68.38       65.81      9.09 o 
   6   5  18       74.17       57.87     12.19 o 
   7   5  18        1.08       -1.48      9.55 o 
   8   5  18       86.17       91.14     21.42 o 
   9   5  18        6.46       19.05     15.15 o 
  -8   6  18       51.55       47.49     11.41 o 
  -7   6  18       56.42       50.78     10.66 o 
  -6   6  18      150.04      153.99     12.93 o 
  -5   6  18      169.93      117.78     11.43 o 
  -4   6  18      261.44      237.70     39.58 o 
  -3   6  18      186.60      191.70     12.23 o 
  -2   6  18       50.60       76.44      8.19 o 
  -1   6  18       79.69       91.23     12.38 o 
   0   6  18       23.50       21.80      8.27 o 
   1   6  18      112.26      142.81     14.36 o 
   2   6  18       54.83       83.43      9.90 o 
   3   6  18      160.04      161.49     10.96 o 
   4   6  18      288.68      264.48     35.94 o 
   5   6  18      178.58      127.09     12.21 o 
   6   6  18      154.51      144.10     13.18 o 
   7   6  18       58.43       71.50     11.87 o 
   8   6  18       44.61       44.43     12.34 o 
  -7   7  18       93.31       98.55     14.26 o 
  -6   7  18       34.53       40.99     10.28 o 
  -5   7  18      127.63      138.48     27.51 o 
  -4   7  18       33.45       26.74      9.01 o 
  -3   7  18      145.01      138.99     11.93 o 
  -2   7  18        2.10        3.52      7.02 o 
  -1   7  18      111.31      107.17      9.49 o 
   0   7  18       27.88       59.32     14.37 o 
   1   7  18      152.95      127.09      9.99 o 
   2   7  18        1.65        1.36      7.32 o 
   3   7  18      140.50      130.75     10.60 o 
   4   7  18       26.99       25.63      9.92 o 
   5   7  18      127.57      155.30     25.85 o 
   6   7  18       28.25       41.04     10.80 o 
   7   7  18       90.69       78.29     12.45 o 
  -7   8  18        9.24       33.41     15.57 o 
  -6   8  18       15.67       13.64     10.37 o 
  -5   8  18        5.81        8.90      9.47 o 
  -4   8  18       96.08      122.02     12.08 o 
  -3   8  18        3.97       10.69     10.38 o 
  -2   8  18      129.62       93.19     10.70 o 
  -1   8  18       49.97       61.59     10.23 o 
   0   8  18      158.67       97.61     11.19 o 
   1   8  18       65.68       73.06      9.40 o 
   2   8  18      134.15      106.31     11.68 o 
   3   8  18       10.14       19.69      9.37 o 
   4   8  18       96.76      112.45     12.17 o 
   5   8  18        1.86       12.45     10.52 o 
   6   8  18       14.80       18.49     11.27 o 
  -6   9  18       34.25       61.06     17.27 o 
  -5   9  18       14.46       37.40     13.22 o 
  -4   9  18       33.25       48.12     16.48 o 
  -3   9  18        4.82       11.95     11.45 o 
  -2   9  18      115.84      132.04     12.36 o 
  -1   9  18        3.47       -2.21      8.99 o 
   0   9  18       56.79       90.06     18.27 o 
   1   9  18        1.74        3.34      9.04 o 
   2   9  18      113.70      131.16     12.55 o 
   3   9  18        6.55       13.99     10.40 o 
   4   9  18       20.08       26.18     10.44 o 
   5   9  18       13.42       21.74     11.22 o 
  -4  10  18       19.03       49.59     24.42 o 
  -3  10  18       30.70       13.00     12.36 o 
  -2  10  18       19.12       35.58     10.73 o 
  -1  10  18       36.01       52.17     13.05 o 
   0  10  18        3.59        9.33     11.60 o 
   1  10  18       20.13       29.05     12.12 o 
   2  10  18       13.93       22.80     10.77 o 
   3  10  18       44.21       36.65     11.23 o 
   4  10  18       20.02       33.63     17.33 o 
  -2  11  18        8.90       32.31     16.47 o 
  -1  11  18       63.73       82.55     17.92 o 
   0  11  18        5.61        7.70     15.29 o 
   1  11  18       69.80       60.32     25.16 o 
   2  11  18        7.48       17.74     16.34 o 
   1   0  19      201.88      197.57     10.51 o 
   2   0  19       49.30       66.91      7.55 o 
   3   0  19     1108.47     1057.83     30.48 o 
   4   0  19        9.16       10.94      6.63 o 
   5   0  19      550.73      575.84     19.87 o 
   6   0  19       21.54       16.48      7.57 o 
   7   0  19      142.88      165.31     11.70 o 
   8   0  19       82.06       84.36     10.41 o 
   9   0  19       62.32       78.53     10.68 o 
  10   0  19        0.05        2.96     23.31 o 
 -10   1  19       17.79       27.92     16.09 o 
  -9   1  19        3.02        9.78      9.18 o 
  -8   1  19       86.90      113.51     10.82 o 
  -7   1  19       16.80       20.96      8.21 o 
  -6   1  19      122.29      142.85     11.58 o 
  -5   1  19       45.84       43.69      7.73 o 
  -4   1  19      123.71      128.75      9.42 o 
  -3   1  19      379.80      341.01     14.20 o 
  -2   1  19      305.81      309.97     23.56 o 
  -1   1  19      166.11      206.06      9.36 o 
   0   1  19        1.84        6.46      5.24 o 
   1   1  19      134.24      158.97      9.82 o 
   2   1  19      236.35      257.33     25.85 o 
   3   1  19      391.64      404.84     23.53 o 
   4   1  19       56.42       81.66     10.73 o 
   5   1  19       53.45       51.04      8.00 o 
   6   1  19      120.30      127.12     10.64 o 
   7   1  19       24.72       31.85      8.62 o 
   8   1  19       90.08      100.41     11.04 o 
   9   1  19        8.66       -5.03     10.00 o 
  10   1  19       21.53       32.93     22.94 o 
 -10   2  19       48.18       46.26     23.31 o 
  -9   2  19        3.01       14.28      9.33 o 
  -8   2  19      168.14      158.04     11.84 o 
  -7   2  19        0.68        4.61      7.47 o 
  -6   2  19       11.68       26.16      7.65 o 
  -5   2  19      101.49      134.44     16.20 o 
  -4   2  19      107.72      112.22     10.36 o 
  -3   2  19       87.31       76.07      9.27 o 
  -2   2  19      477.83      495.03     21.93 o 
  -1   2  19       32.85       42.69      6.30 o 
   0   2  19      531.76      498.97     14.93 o 
   1   2  19       37.81       42.47      6.86 o 
   2   2  19      419.34      455.52     16.41 o 
   3   2  19       86.91       82.55      8.20 o 
   4   2  19       82.03       94.17      8.87 o 
   5   2  19      107.65      119.39     18.49 o 
   6   2  19        9.86       14.74      7.95 o 
   7   2  19        0.46        2.36      8.70 o 
   8   2  19      171.21      157.33     13.52 o 
   9   2  19        3.49        8.49     10.35 o 
  10   2  19       53.13       52.55     23.31 o 
  -9   3  19       37.62       37.11     10.77 o 
  -8   3  19       24.24       33.53     11.60 o 
  -7   3  19       37.90       29.96      9.23 o 
  -6   3  19       89.98       88.27     10.76 o 
  -5   3  19       62.90       67.65     12.34 o 
  -4   3  19      253.34      218.98     15.76 o 
  -3   3  19       13.75       35.63     11.59 o 
  -2   3  19      279.27      265.39     18.91 o 
  -1   3  19      253.30      229.21     26.92 o 
   0   3  19       85.26       93.10      7.41 o 
   1   3  19      362.15      365.14     28.79 o 
   2   3  19      281.38      253.51     12.60 o 
   3   3  19       12.24       32.51      8.09 o 
   4   3  19      253.39      228.35     21.60 o 
   5   3  19       85.47       92.78     14.84 o 
   6   3  19       85.65       90.78     12.15 o 
   7   3  19       29.91       14.51      8.38 o 
   8   3  19       28.71       35.69      9.30 o 
   9   3  19       44.37       52.94     10.55 o 
  -8   4  19       33.24       29.49     10.50 o 
  -7   4  19      162.21      161.34     13.19 o 
  -6   4  19       27.96       16.35      8.94 o 
  -5   4  19      287.11      259.82     19.76 o 
  -4   4  19       22.77       29.01      8.51 o 
  -3   4  19        3.59       26.96      7.91 o 
  -2   4  19       10.48       22.20      7.69 o 
  -1   4  19      187.29      222.95     28.70 o 
   0   4  19       32.97       63.87     15.75 o 
   1   4  19      176.89      191.07     31.35 o 
   2   4  19       16.71       23.63      6.30 o 
   3   4  19        4.24       15.24      6.41 o 
   4   4  19       18.86       23.16      7.55 o 
   5   4  19      306.51      305.02     14.03 o 
   6   4  19       33.55       25.40      8.79 o 
   7   4  19      154.12      153.51     12.00 o 
   8   4  19       34.02       26.52     11.09 o 
   9   4  19       45.97       51.28     17.07 o 
  -9   5  19       29.84       17.39     22.20 o 
  -8   5  19       50.32       46.70     11.36 o 
  -7   5  19       57.46       64.98     10.90 o 
  -6   5  19       94.79      105.23     19.12 o 
  -5   5  19        3.57       10.20      8.40 o 
  -4   5  19      308.50      281.05     51.65 o 
  -3   5  19       23.18       22.65      8.08 o 
  -2   5  19      237.84      227.53     14.06 o 
  -1   5  19      214.50      179.00     10.44 o 
   0   5  19        2.53        2.65      7.63 o 
   1   5  19      192.30      159.54      9.31 o 
   2   5  19      232.09      219.31     10.51 o 
   3   5  19       10.21       10.70      7.59 o 
   4   5  19      331.02      323.14     37.03 o 
   5   5  19        6.47       18.61      8.37 o 
   6   5  19       98.80      131.03     18.20 o 
   7   5  19       56.21       56.02     11.70 o 
   8   5  19       66.58       73.83     12.40 o 
   9   5  19       30.91       23.31     22.57 o 
  -8   6  19        7.09       -2.96     21.83 o 
  -7   6  19        5.74        1.02      9.66 o 
  -6   6  19       29.48       41.67     10.53 o 
  -5   6  19       47.55       29.71      9.15 o 
  -4   6  19      121.67      116.77     11.34 o 
  -3   6  19       42.11       42.28      9.16 o 
  -2   6  19      153.91      136.10     15.60 o 
  -1   6  19       27.42       17.01      8.25 o 
   0   6  19      130.67       93.06     12.34 o 
   1   6  19       18.98       27.58      7.72 o 
   2   6  19      138.01      135.28     10.23 o 
   3   6  19       45.23       52.63     12.46 o 
   4   6  19      125.85      120.07     10.42 o 
   5   6  19       39.93       19.02     10.03 o 
   6   6  19       20.97       39.81     11.17 o 
   7   6  19        8.20        5.65     10.38 o 
   8   6  19        4.47       11.73     15.75 o 
  -7   7  19       93.80       89.86     14.72 o 
  -6   7  19        3.26        1.54      9.74 o 
  -5   7  19       71.26       74.97     11.11 o 
  -4   7  19       66.52       54.33     10.06 o 
  -3   7  19      129.44      129.49     11.96 o 
  -2   7  19       18.77       36.94      9.30 o 
  -1   7  19      320.42      325.06     53.34 o 
   0   7  19       51.15       99.16     10.84 o 
   1   7  19      315.04      312.61     26.50 o 
   2   7  19       11.46       16.42      8.32 o 
   3   7  19      120.99      136.55     11.05 o 
   4   7  19       64.30       44.87     10.53 o 
   5   7  19       64.66       61.72     11.35 o 
   6   7  19        1.68        4.29     10.25 o 
   7   7  19      106.32      105.11     18.86 o 
  -6   8  19       18.87       11.13     10.61 o 
  -5   8  19       12.25        9.33     10.10 o 
  -4   8  19        5.95        9.00     10.70 o 
  -3   8  19       30.72       43.73     11.81 o 
  -2   8  19       14.03       21.46     11.49 o 
  -1   8  19       96.19      105.94     11.53 o 
   0   8  19        0.96        5.64      9.31 o 
   1   8  19       80.48       91.48     10.04 o 
   2   8  19       21.90       15.85      9.58 o 
   3   8  19       32.72       32.72     10.80 o 
   4   8  19        8.00        2.58     10.43 o 
   5   8  19       21.22       16.61     11.01 o 
   6   8  19       23.15       10.32     12.65 o 
  -5   9  19        4.38        7.95     14.40 o 
  -4   9  19       45.07       59.54     17.65 o 
  -3   9  19       11.92        0.67     13.95 o 
  -2   9  19       36.22       47.52     10.81 o 
  -1   9  19       30.12       12.97      9.44 o 
   0   9  19       61.27       84.63     20.83 o 
   1   9  19       25.39        0.49     10.73 o 
   2   9  19       49.18       43.53     10.99 o 
   3   9  19        7.85        2.80     10.23 o 
   4   9  19       49.02       35.14     12.03 o 
   5   9  19        5.13        8.72     13.37 o 
  -3  10  19       22.14       22.57     22.94 o 
  -2  10  19       44.57       61.09     12.00 o 
  -1  10  19        4.98        8.98     11.75 o 
   0  10  19       21.38        0.42     11.90 o 
   1  10  19        9.88       12.22     12.79 o 
   2  10  19       47.68       65.24     12.18 o 
   3  10  19       15.23       14.88     13.05 o 
   0   0  20      413.86      419.72     19.94 o 
   1   0  20       77.05      132.12      9.35 o 
   2   0  20       14.94       30.23      6.97 o 
   3   0  20      125.68      155.35     10.12 o 
   4   0  20      107.41      104.46      9.24 o 
   5   0  20        7.09        3.06      8.00 o 
   6   0  20       11.70       28.14      8.15 o 
   7   0  20       10.99       12.85      8.26 o 
   8   0  20       44.94       57.06      9.95 o 
   9   0  20       60.47       80.79     11.43 o 
  -9   1  20       28.37       26.88     13.31 o 
  -8   1  20       41.53       45.84      9.82 o 
  -7   1  20       72.15      108.71     18.12 o 
  -6   1  20        4.53        8.99      8.66 o 
  -5   1  20       91.18      133.12     33.89 o 
  -4   1  20       76.85       82.19      8.50 o 
  -3   1  20      146.21      152.25     30.14 o 
  -2   1  20       48.74       86.35     14.60 o 
  -1   1  20      204.14      181.38     10.18 o 
   0   1  20      626.25      602.76     67.41 o 
   1   1  20      162.51      133.47      9.78 o 
   2   1  20       54.45       97.94     15.57 o 
   3   1  20      163.09      191.92     28.51 o 
   4   1  20       59.84       65.08      9.65 o 
   5   1  20      107.76      152.67     27.25 o 
   6   1  20        3.24        4.48      7.59 o 
   7   1  20       73.36       98.02     14.58 o 
   8   1  20       45.05       48.19      9.82 o 
   9   1  20       15.92        7.81     12.07 o 
  -9   2  20       59.72       69.84     17.39 o 
  -8   2  20      100.60       92.30     12.33 o 
  -7   2  20       47.20       44.20      9.77 o 
  -6   2  20      199.85      230.38     22.00 o 
  -5   2  20       60.38       72.89      9.13 o 
  -4   2  20      185.48      199.18     11.50 o 
  -3   2  20       47.67       47.47      8.69 o 
  -2   2  20      337.65      351.01     14.08 o 
  -1   2  20       28.46       22.62     10.59 o 
   0   2  20       57.03       50.86      6.69 o 
   1   2  20       21.80       39.99     11.17 o 
   2   2  20      278.40      286.88     13.61 o 
   3   2  20       61.41       65.51     12.44 o 
   4   2  20      173.99      194.40     13.09 o 
   5   2  20       71.93       91.10      9.44 o 
   6   2  20      215.11      219.56     12.70 o 
   7   2  20       46.14       51.88     10.26 o 
   8   2  20      110.78      106.04     12.86 o 
   9   2  20       69.43       55.65     13.69 o 
  -8   3  20       71.74       79.91     14.84 o 
  -7   3  20       69.57       65.85     10.62 o 
  -6   3  20      126.29      119.21     11.69 o 
  -5   3  20       83.38       99.53     15.54 o 
  -4   3  20      103.66      119.61     11.22 o 
  -3   3  20       55.08       56.21      9.32 o 
  -2   3  20       70.97       77.04      9.72 o 
  -1   3  20        3.25       16.81      6.74 o 
   0   3  20      156.15      189.57     34.00 o 
   1   3  20        0.96       15.98      6.26 o 
   2   3  20      103.08      130.56     11.40 o 
   3   3  20       76.16       86.53     12.81 o 
   4   3  20       86.16       98.36      8.71 o 
   5   3  20       65.62       80.88     13.63 o 
   6   3  20      145.64      149.73     11.55 o 
   7   3  20       52.22       56.56     10.72 o 
   8   3  20       51.51       58.97     11.56 o 
   9   3  20       13.05       22.63     12.98 o 
  -8   4  20       14.42        6.45     10.52 o 
  -7   4  20       54.26       69.00     11.22 o 
  -6   4  20       19.52       16.64      8.97 o 
  -5   4  20       86.03       93.48     10.91 o 
  -4   4  20       26.41       34.78      9.05 o 
  -3   4  20      191.27      205.20     13.17 o 
  -2   4  20       37.71       31.50      8.27 o 
  -1   4  20      753.11      680.96     21.17 o 
   0   4  20       15.05       17.87      7.03 o 
   1   4  20      799.00      742.33     23.72 o 
   2   4  20       26.34       33.34      8.02 o 
   3   4  20      209.09      221.59     10.95 o 
   4   4  20       31.86       44.58      8.75 o 
   5   4  20       71.07       78.09      9.75 o 
   6   4  20       20.51       15.83      8.58 o 
   7   4  20       53.01       59.53     10.04 o 
   8   4  20        9.63       12.98     11.37 o 
  -8   5  20        7.44       17.39     21.83 o 
  -7   5  20       31.71       34.73     10.54 o 
  -6   5  20        9.05       13.82      9.56 o 
  -5   5  20       31.52       39.53      9.87 o 
  -4   5  20       26.38       28.20      8.89 o 
  -3   5  20      199.92      185.37     13.02 o 
  -2   5  20      168.14      153.80     26.28 o 
  -1   5  20      136.49      144.53      9.94 o 
   0   5  20       11.79       10.95      7.90 o 
   1   5  20      146.64      168.62     12.11 o 
   2   5  20      129.49      117.36     17.40 o 
   3   5  20      180.31      178.51     11.50 o 
   4   5  20       22.85       26.28      8.44 o 
   5   5  20       10.67        5.16      8.33 o 
   6   5  20        6.91       17.67      8.64 o 
   7   5  20       32.14       41.52     11.51 o 
   8   5  20       10.05        6.67     15.04 o 
  -7   6  20       63.82       69.73     12.29 o 
  -6   6  20      119.66      115.63     12.62 o 
  -5   6  20       56.14       49.50     10.68 o 
  -4   6  20      165.72      135.12     12.06 o 
  -3   6  20       66.26       65.14     10.01 o 
  -2   6  20      161.40      139.42     14.09 o 
  -1   6  20        5.42       18.30      8.72 o 
   0   6  20      230.12      257.16     15.92 o 
   1   6  20        7.11       19.18      9.23 o 
   2   6  20      124.16      123.85     15.68 o 
   3   6  20       59.17       52.23      8.93 o 
   4   6  20      161.74      145.86     11.37 o 
   5   6  20       41.47       33.63      9.16 o 
   6   6  20      131.53      121.83     13.53 o 
   7   6  20       66.57       81.27     13.02 o 
  -6   7  20       39.82       61.10     11.92 o 
  -5   7  20       62.74       51.16     14.26 o 
  -4   7  20        9.34       11.21      9.44 o 
  -3   7  20       17.31       37.13     11.11 o 
  -2   7  20      143.67      105.32     13.69 o 
  -1   7  20       57.00       58.41     14.81 o 
   0   7  20      198.30      161.00     15.00 o 
   1   7  20       56.01       53.07      9.98 o 
   2   7  20      136.56      104.85     10.31 o 
   3   7  20        7.04       13.30      8.63 o 
   4   7  20       16.46       30.03     10.38 o 
   5   7  20       71.00       53.53     11.75 o 
   6   7  20       46.15       59.74     12.62 o 
   7   7  20       48.52       56.25     26.27 o 
  -6   8  20       34.93       29.00     15.31 o 
  -5   8  20       39.00       49.18     11.55 o 
  -4   8  20       10.72       27.17     12.40 o 
  -3   8  20       42.99       49.37     16.35 o 
  -2   8  20       29.44       57.73     16.75 o 
  -1   8  20       97.72       65.65     13.35 o 
   0   8  20        1.37        0.97      9.02 o 
   1   8  20       95.88       74.11     10.99 o 
   2   8  20       27.97       31.14     10.76 o 
   3   8  20       40.62       44.48     11.15 o 
   4   8  20        9.28       16.48     11.39 o 
   5   8  20       49.19       42.24     15.54 o 
   6   8  20       36.04       34.41     25.16 o 
  -4   9  20       13.67       24.42     23.68 o 
  -3   9  20       27.20       46.37     17.13 o 
  -2   9  20       57.00       68.65     18.15 o 
  -1   9  20        7.90       26.52     12.53 o 
   0   9  20       19.55       11.21     10.04 o 
   1   9  20        6.14       14.96     11.72 o 
   2   9  20       60.07       70.55     12.18 o 
   3   9  20       25.76       34.27     11.76 o 
   4   9  20       15.28       12.85     13.54 o 
  -2  10  20       90.27       91.03     27.38 o 
  -1  10  20       27.96       23.73     15.12 o 
   0  10  20       40.48       61.47     16.80 o 
   1  10  20       27.83       33.12     16.34 o 
   2  10  20       90.13      103.24     27.01 o 
   1   0  21       32.91       22.22      7.25 o 
   2   0  21       59.13       73.94      8.44 o 
   3   0  21        5.50       15.48      7.43 o 
   4   0  21        3.80       17.25      7.33 o 
   5   0  21       65.78       82.34     10.77 o 
   6   0  21       59.60       71.33     10.74 o 
   7   0  21       72.80       91.90     11.66 o 
   8   0  21       31.04       50.19     10.11 o 
   9   0  21       49.39       23.25     16.28 o 
  -9   1  21        8.84       17.88     16.35 o 
  -8   1  21       46.84       34.13     11.30 o 
  -7   1  21       38.80       41.37     10.09 o 
  -6   1  21        2.10        7.17      9.24 o 
  -5   1  21      318.10      342.42     15.49 o 
  -4   1  21       90.15       99.40     10.93 o 
  -3   1  21      190.77      205.10     17.97 o 
  -2   1  21      124.02      109.01      9.30 o 
  -1   1  21      249.69      243.97     26.99 o 
   0   1  21      432.65      415.98     37.41 o 
   1   1  21      220.62      226.17     25.16 o 
   2   1  21      114.99      105.82      9.54 o 
   3   1  21      223.52      218.01     17.06 o 
   4   1  21       88.32       95.00     13.25 o 
   5   1  21      323.95      361.81     17.87 o 
   6   1  21        3.21       10.04      9.19 o 
   7   1  21       40.12       43.44      9.63 o 
   8   1  21       37.42       44.01     11.48 o 
   9   1  21        7.64        0.00     20.35 o 
  -8   2  21       37.20       36.52     10.70 o 
  -7   2  21        1.22        9.53      9.60 o 
  -6   2  21       10.86       10.50      7.88 o 
  -5   2  21       46.14       71.74      9.20 o 
  -4   2  21       33.50       38.84      8.04 o 
  -3   2  21      125.60      146.01     15.78 o 
  -2   2  21       57.55       71.48      8.43 o 
  -1   2  21      242.46      292.98     22.92 o 
   0   2  21       16.56       20.38      7.31 o 
   1   2  21      199.94      214.76     21.74 o 
   2   2  21       37.28       59.64      8.42 o 
   3   2  21      112.00      119.40     14.10 o 
   4   2  21       31.85       39.87      9.46 o 
   5   2  21       38.75       50.54     10.18 o 
   6   2  21        6.80        4.86      7.94 o 
   7   2  21        4.22       18.59     10.09 o 
   8   2  21       34.74       38.95     10.98 o 
   9   2  21       16.82       22.68     15.95 o 
  -8   3  21       58.76       73.59     17.65 o 
  -7   3  21       14.51       12.80      8.49 o 
  -6   3  21       63.66       68.46     10.95 o 
  -5   3  21        1.63        5.57      8.61 o 
  -4   3  21      189.62      183.34     13.52 o 
  -3   3  21       79.69       67.33      9.76 o 
  -2   3  21      208.46      242.30     14.40 o 
  -1   3  21       49.41       67.30     12.87 o 
   0   3  21      624.47      623.55     45.37 o 
   1   3  21       57.17       79.08      9.81 o 
   2   3  21      229.68      268.23     15.12 o 
   3   3  21       77.66       63.26      8.91 o 
   4   3  21      222.48      211.99     12.43 o 
   5   3  21        0.30        8.21      7.81 o 
   6   3  21       64.05       90.09     18.75 o 
   7   3  21       11.54       11.69      9.79 o 
   8   3  21       61.47       52.76     13.29 o 
  -7   4  21       50.19       43.98     10.76 o 
  -6   4  21       97.68      107.56     19.87 o 
  -5   4  21       82.10       71.34     10.85 o 
  -4   4  21      225.17      226.59     27.40 o 
  -3   4  21       22.84       27.85      8.82 o 
  -2   4  21        5.05       26.69      8.55 o 
  -1   4  21       13.22       25.38      8.44 o 
   0   4  21       39.15       47.58     18.80 o 
   1   4  21       24.87       36.04      8.15 o 
   2   4  21        9.27       24.56      8.11 o 
   3   4  21       21.42       23.65      8.34 o 
   4   4  21      234.86      241.27     15.95 o 
   5   4  21       80.47       72.82      9.82 o 
   6   4  21       82.15       80.25     10.71 o 
   7   4  21       44.41       42.91     10.26 o 
   8   4  21       33.39       36.73     16.48 o 
  -7   5  21       55.93       67.18     12.10 o 
  -6   5  21        3.47        3.94      9.52 o 
  -5   5  21       65.35       57.66     10.80 o 
  -4   5  21       42.19       41.25      9.63 o 
  -3   5  21       67.00       81.94     17.95 o 
  -2   5  21       17.36       18.73      8.66 o 
  -1   5  21      186.93      158.64     23.66 o 
   0   5  21       21.42       16.74      8.69 o 
   1   5  21      208.99      181.37     23.21 o 
   2   5  21       12.20       21.80      9.34 o 
   3   5  21       95.16      120.65     14.47 o 
   4   5  21       48.51       47.67      9.06 o 
   5   5  21       78.38       85.32     10.55 o 
   6   5  21        3.21        8.38      8.99 o 
   7   5  21       67.01       64.09     13.49 o 
  -7   6  21       51.16       47.74     24.42 o 
  -6   6  21      108.95      122.16     13.67 o 
  -5   6  21       39.63       41.71     11.43 o 
  -4   6  21       60.19       65.28     10.99 o 
  -3   6  21       15.09       22.18      9.25 o 
  -2   6  21       89.57       66.87     12.31 o 
  -1   6  21      103.32       83.35     10.92 o 
   0   6  21       12.53       -1.97      8.62 o 
   1   6  21      122.69      114.89     13.90 o 
   2   6  21       83.61       63.99     10.72 o 
   3   6  21       21.35       38.71      9.35 o 
   4   6  21       60.75       68.48      9.85 o 
   5   6  21       46.78       63.02     12.28 o 
   6   6  21      106.68      137.39     16.88 o 
   7   6  21       52.16       48.42     16.74 o 
  -6   7  21       41.59       52.24     16.22 o 
  -5   7  21        1.89        4.43      9.88 o 
  -4   7  21       67.57       56.76     11.17 o 
  -3   7  21       37.83       40.13     12.35 o 
  -2   7  21       65.60       77.38     12.84 o 
  -1   7  21       18.39       14.17     11.45 o 
   0   7  21        7.65       23.36     11.82 o 
   1   7  21       17.38        8.27     11.31 o 
   2   7  21       67.26       72.74     10.05 o 
   3   7  21       40.04       45.39     11.04 o 
   4   7  21       66.14       56.65     11.93 o 
   5   7  21        1.33        5.71     11.18 o 
   6   7  21       44.39       68.14     25.35 o 
  -5   8  21       18.59      -11.84     18.50 o 
  -4   8  21       50.02       39.27     13.50 o 
  -3   8  21       31.84       27.57     16.48 o 
  -2   8  21       42.98       57.36     17.27 o 
  -1   8  21      102.44      135.85     15.43 o 
   0   8  21        1.97        6.31     11.99 o 
   1   8  21      110.57      153.14     16.42 o 
   2   8  21       43.89       51.85     11.43 o 
   3   8  21       36.02       26.32     11.01 o 
   4   8  21       54.49       43.45     12.42 o 
   5   8  21       13.12        6.19     16.08 o 
  -3   9  21       62.53       66.61     26.27 o 
  -2   9  21       13.68       36.63     23.68 o 
  -1   9  21        8.62        7.11     12.51 o 
   0   9  21        3.22       -4.65     12.28 o 
   1   9  21       18.71       10.98     12.53 o 
   2   9  21       12.95       20.80     13.24 o 
   3   9  21       57.64       65.02     14.71 o 
   0   0  22      678.07      721.78     36.24 o 
   1   0  22        1.90       -1.38      6.89 o 
   2   0  22      315.99      337.66     15.07 o 
   3   0  22        0.74        8.93      7.17 o 
   4   0  22       12.12       22.11      9.02 o 
   5   0  22       24.59       20.59     10.58 o 
   6   0  22        6.02        1.84      9.22 o 
   7   0  22        1.32       12.47     10.29 o 
   8   0  22       29.44       34.66     15.82 o 
  -8   1  22       40.77       30.71     22.57 o 
  -7   1  22        0.88        6.86      9.73 o 
  -6   1  22       62.14       63.07     11.32 o 
  -5   1  22       24.06       26.44      9.72 o 
  -4   1  22        4.98       12.07      7.55 o 
  -3   1  22      139.84      163.41     11.15 o 
  -2   1  22       32.15       30.04      7.60 o 
  -1   1  22        0.03       15.71      7.06 o 
   0   1  22       14.52       21.07      8.53 o 
   1   1  22       10.12       26.33      7.78 o 
   2   1  22       41.17       37.80      7.88 o 
   3   1  22      163.02      184.02     14.39 o 
   4   1  22       10.34       17.55      9.13 o 
   5   1  22       19.74       30.07      9.77 o 
   6   1  22       57.82       65.29     11.32 o 
   7   1  22        1.67        6.27     10.12 o 
   8   1  22       40.02       50.70     22.57 o 
  -8   2  22       10.83       29.97     23.31 o 
  -7   2  22       45.43       41.77     10.87 o 
  -6   2  22       13.91       12.17      9.51 o 
  -5   2  22      227.05      243.49     13.63 o 
  -4   2  22       36.99       32.80      8.35 o 
  -3   2  22      198.42      187.77     12.86 o 
  -2   2  22       98.70      100.59      9.56 o 
  -1   2  22       85.13      101.95      9.83 o 
   0   2  22       12.81       28.98     11.31 o 
   1   2  22      102.24      131.23      9.95 o 
   2   2  22       96.30       94.05     10.91 o 
   3   2  22      205.31      191.22     13.14 o 
   4   2  22       33.49       30.92     10.15 o 
   5   2  22      202.17      233.07     15.15 o 
   6   2  22       14.94       16.81      9.74 o 
   7   2  22       47.75       56.72     13.57 o 
   8   2  22       10.12       17.69     15.15 o 
  -7   3  22        9.63       13.70      9.85 o 
  -6   3  22       63.54       86.41     13.34 o 
  -5   3  22        7.30       15.91      8.55 o 
  -4   3  22       26.25       50.82      8.85 o 
  -3   3  22       64.94       58.99      8.72 o 
  -2   3  22       94.88      109.09      9.60 o 
  -1   3  22       45.12       41.26      7.90 o 
   0   3  22      183.99      193.66     24.08 o 
   1   3  22       45.09       35.20      9.43 o 
   2   3  22       82.47       85.51     11.00 o 
   3   3  22       66.82       78.95     10.85 o 
   4   3  22       22.44       46.61      9.77 o 
   5   3  22        7.71        8.84     11.59 o 
   6   3  22       83.23      101.93     16.71 o 
   7   3  22        9.03        4.31     10.31 o 
   8   3  22       32.78       36.12     15.67 o 
  -7   4  22        3.31       -3.35     11.95 o 
  -6   4  22       16.38       17.27     10.06 o 
  -5   4  22        7.91        8.24      9.33 o 
  -4   4  22       50.88       52.58     10.22 o 
  -3   4  22        0.71       10.58      8.41 o 
  -2   4  22      205.30      202.33     14.90 o 
  -1   4  22        6.56        1.79      8.04 o 
   0   4  22       34.47       38.70      9.27 o 
   1   4  22        6.87       10.50      8.49 o 
   2   4  22      157.83      156.55     11.65 o 
   3   4  22        0.51       -4.71      7.89 o 
   4   4  22       52.10       52.86     11.14 o 
   5   4  22        6.51        9.73      9.94 o 
   6   4  22       23.27       27.23      9.64 o 
   7   4  22        2.73       14.20     10.86 o 
  -7   5  22        0.79        9.25     23.68 o 
  -6   5  22       48.28       27.45     10.47 o 
  -5   5  22       23.55       21.48      9.87 o 
  -4   5  22       58.43       60.37     10.87 o 
  -3   5  22       71.26       80.71     11.09 o 
  -2   5  22       41.84       47.96      9.68 o 
  -1   5  22      163.63      180.36     32.93 o 
   0   5  22       92.76      131.79     12.06 o 
   1   5  22      170.77      176.53     33.92 o 
   2   5  22       38.04       33.18      9.92 o 
   3   5  22       66.45       94.30     12.10 o 
   4   5  22       54.76       32.58     10.50 o 
   5   5  22       14.55       16.16      9.08 o 
   6   5  22       45.71       24.85      9.88 o 
   7   5  22        0.82       -7.40     21.09 o 
  -6   6  22       16.97       11.89     12.10 o 
  -5   6  22       34.04       22.81     10.53 o 
  -4   6  22       19.29       27.98     10.05 o 
  -3   6  22       85.93       89.45     11.41 o 
  -2   6  22       20.49        9.21     10.77 o 
  -1   6  22      119.33      125.64     14.58 o 
   0   6  22       20.00       47.70     22.65 o 
   1   6  22      118.54      133.48     14.93 o 
   2   6  22       26.22       11.86     10.03 o 
   3   6  22       95.92      106.44     12.99 o 
   4   6  22       17.12       24.91      9.61 o 
   5   6  22       13.93       15.88     10.92 o 
   6   6  22       18.57       11.99     12.73 o 
  -5   7  22       21.69       40.62     15.00 o 
  -4   7  22       50.25       28.58     12.67 o 
  -3   7  22       17.84       18.17     12.12 o 
  -2   7  22       30.60       11.22     11.30 o 
  -1   7  22       76.75       56.43     16.75 o 
   0   7  22       13.80       13.47     11.93 o 
   1   7  22       73.53       38.54     12.96 o 
   2   7  22       36.84       28.75     12.84 o 
   3   7  22       17.96       20.94     11.28 o 
   4   7  22       52.59       43.12     13.41 o 
   5   7  22       13.80       10.96     13.45 o 
  -4   8  22       92.94       84.74     24.05 o 
  -3   8  22       28.26       52.92     25.90 o 
  -2   8  22       24.25       23.18     16.86 o 
  -1   8  22       10.79       21.29     15.82 o 
   0   8  22       22.36       31.58     20.61 o 
   1   8  22       14.66       19.64     12.87 o 
   2   8  22       15.04        1.92     15.12 o 
   3   8  22       27.88       30.40     11.94 o 
   4   8  22       76.54      106.37     19.39 o 
  -2   9  22       20.95       39.59     24.79 o 
  -1   9  22        5.81       24.05     23.31 o 
   0   9  22       65.01      103.98     27.38 o 
   1   9  22        8.64       10.73     24.42 o 
   1   0  23       14.12       16.18      7.96 o 
   2   0  23        4.22        6.90      7.64 o 
   3   0  23       30.50       34.94      8.75 o 
   4   0  23       39.86       59.36     10.70 o 
   5   0  23       34.99       32.88     10.39 o 
   6   0  23       99.03       96.77     12.59 o 
   7   0  23       24.99       39.30     11.18 o 
   8   0  23        3.59       36.26     23.31 o 
  -8   1  23       18.80       35.15     23.31 o 
  -7   1  23       46.88       84.96     23.88 o 
  -6   1  23       28.61       28.02     10.14 o 
  -5   1  23       72.90       94.99     12.87 o 
  -4   1  23       23.09       30.84      8.45 o 
  -3   1  23       91.80      101.19      9.69 o 
  -2   1  23       24.56       41.32      8.47 o 
  -1   1  23       61.68       72.41      9.06 o 
   0   1  23       51.10       83.22     17.25 o 
   1   1  23       60.65       64.86      9.02 o 
   2   1  23       45.40       69.43      9.47 o 
   3   1  23       94.73      106.41     11.56 o 
   4   1  23       16.40       23.15      9.75 o 
   5   1  23       76.25       94.17     14.31 o 
   6   1  23       33.09       32.74     10.68 o 
   7   1  23       39.97       51.98     13.99 o 
  -7   2  23       22.35       28.75     13.00 o 
  -6   2  23       17.73       28.39     10.56 o 
  -5   2  23       35.96       46.62      9.11 o 
  -4   2  23       13.40       17.84      8.46 o 
  -3   2  23       30.03       31.98      8.47 o 
  -2   2  23       98.10      108.77     10.25 o 
  -1   2  23      113.62      121.32     15.47 o 
   0   2  23      133.20      147.89     12.51 o 
   1   2  23      123.62      116.58     10.28 o 
   2   2  23      123.54      145.02     14.96 o 
   3   2  23       26.98       29.31      9.38 o 
   4   2  23       19.48       39.25     11.48 o 
   5   2  23       42.86       66.71     11.16 o 
   6   2  23       17.27       22.63     10.44 o 
   7   2  23       14.93        4.81     15.12 o 
  -6   3  23       10.14       19.06      8.93 o 
  -5   3  23        6.18        6.79      8.47 o 
  -4   3  23        2.76        3.19      7.84 o 
  -3   3  23       52.81       66.81      9.32 o 
  -2   3  23       53.03       74.03      9.27 o 
  -1   3  23      118.70      139.45     12.19 o 
   0   3  23      109.73      106.00     11.32 o 
   1   3  23       83.17      105.58     11.51 o 
   2   3  23       57.93       70.01     19.17 o 
   3   3  23       41.26       51.34     10.56 o 
   4   3  23        5.26       11.01      9.65 o 
   5   3  23       20.03       25.12     12.28 o 
   6   3  23       10.82        7.54     12.23 o 
   7   3  23       76.85       38.11     21.46 o 
  -7   4  23       27.84       26.27     22.57 o 
  -6   4  23       41.75       54.76     11.55 o 
  -5   4  23       14.02       18.42      9.73 o 
  -4   4  23      145.63      150.02     13.53 o 
  -3   4  23       24.46       19.49      9.12 o 
  -2   4  23       56.74       59.22     10.68 o 
  -1   4  23       62.26       83.44     27.56 o 
   0   4  23        2.83        9.77     10.72 o 
   1   4  23       56.51       59.28     17.47 o 
   2   4  23       75.42       76.24      9.87 o 
   3   4  23       13.95       16.42      8.72 o 
   4   4  23      143.16      161.10     18.64 o 
   5   4  23       23.02       32.03     11.17 o 
   6   4  23       37.44       47.05     14.47 o 
   7   4  23       28.16       10.36     20.35 o 
  -6   5  23       37.17       51.46     16.33 o 
  -5   5  23       39.00       30.64     11.06 o 
  -4   5  23      246.96      263.14     16.35 o 
  -3   5  23        5.24       14.37      9.31 o 
  -2   5  23       49.20       55.20     12.56 o 
  -1   5  23        8.66       14.81     10.87 o 
   0   5  23       22.65       16.83      9.60 o 
   1   5  23        6.36       20.82      9.73 o 
   2   5  23       68.95       92.68     11.78 o 
   3   5  23        5.29       13.79     10.11 o 
   4   5  23      234.40      251.30     16.58 o 
   5   5  23       36.41       36.72     12.98 o 
   6   5  23       32.08       46.84     17.07 o 
  -5   6  23       17.08       19.86     12.59 o 
  -4   6  23       28.79       42.76     10.81 o 
  -3   6  23       13.99        8.10     11.33 o 
  -2   6  23        8.74       16.63     11.24 o 
  -1   6  23      137.44      115.89     14.63 o 
   0   6  23        4.73       13.72     11.45 o 
   1   6  23      120.58      106.01     14.81 o 
   2   6  23       11.08       20.22     12.46 o 
   3   6  23       12.15        1.97     10.61 o 
   4   6  23       28.82       29.50     11.76 o 
   5   6  23       19.08       41.97     18.45 o 
  -4   7  23       11.55       -3.33     19.61 o 
  -3   7  23       15.74        9.77     12.53 o 
  -2   7  23       21.48       26.39     12.80 o 
  -1   7  23      143.54      190.70     22.10 o 
   0   7  23       38.80       57.26     21.22 o 
   1   7  23      140.80      176.09     16.88 o 
   2   7  23       31.83       43.74     13.84 o 
   3   7  23       31.10       28.84     11.72 o 
   4   7  23       15.05       34.78     25.53 o 
  -2   8  23       33.18       55.14     25.90 o 
  -1   8  23        1.36        6.66     22.57 o 
   0   8  23        9.13       20.98     16.09 o 
   1   8  23        2.57       -1.49     14.12 o 
   2   8  23       24.83       34.04     25.53 o 
   3   8  23       13.31       26.27     25.53 o 
   0   0  24        3.55        0.52     11.73 o 
   1   0  24       51.69       69.36     10.95 o 
   2   0  24       65.80       80.27      9.91 o 
   3   0  24      105.71      133.09     10.94 o 
   4   0  24        4.33       11.30      9.70 o 
   5   0  24        4.68       11.81     10.32 o 
   6   0  24        0.32        3.47     10.48 o 
   7   0  24       13.43       31.45     23.31 o 
  -7   1  24       27.04       35.89     24.42 o 
  -6   1  24       29.69       32.78     11.23 o 
  -5   1  24       54.44       58.88     11.02 o 
  -4   1  24       22.48       27.52      8.72 o 
  -3   1  24       23.05       21.67      8.38 o 
  -2   1  24       25.85       36.23      9.25 o 
  -1   1  24        3.17       14.79      9.37 o 
   0   1  24      176.36      203.25     24.09 o 
   1   1  24        2.79       12.58      8.37 o 
   2   1  24       25.50       29.39      8.65 o 
   3   1  24       22.40       22.95      9.88 o 
   4   1  24       16.98       19.31      9.85 o 
   5   1  24       44.48       38.41     14.21 o 
   6   1  24       25.99       37.76     11.45 o 
   7   1  24       21.77       20.72     22.57 o 
  -6   2  24       32.06       40.21     11.57 o 
  -5   2  24       11.93       13.56      8.82 o 
  -4   2  24       82.10      101.33     10.64 o 
  -3   2  24        8.23       24.13      8.63 o 
  -2   2  24       61.25       90.09      9.81 o 
  -1   2  24       28.62       41.03      9.99 o 
   0   2  24       53.78       96.64     29.38 o 
   1   2  24       32.69       36.96     10.23 o 
   2   2  24       59.44       73.45     11.01 o 
   3   2  24        5.31        6.08      9.19 o 
   4   2  24       72.68       76.11     11.92 o 
   5   2  24        9.94        4.78      9.71 o 
   6   2  24       40.52       42.54     13.64 o 
  -6   3  24        6.76       11.02     12.46 o 
  -5   3  24       32.02       35.38      9.64 o 
  -4   3  24       15.68       20.50      8.98 o 
  -3   3  24       60.08       75.78      9.99 o 
  -2   3  24       10.59        6.82      8.00 o 
  -1   3  24       30.87       42.63     10.05 o 
   0   3  24       40.86       15.13     11.24 o 
   1   3  24       19.31       24.42     10.06 o 
   2   3  24        4.45        2.02      9.43 o 
   3   3  24       59.33       88.01     12.03 o 
   4   3  24       14.42       25.71     10.44 o 
   5   3  24       32.50       34.35     13.19 o 
   6   3  24        6.83       22.57     20.72 o 
  -6   4  24       18.25       32.56     22.20 o 
  -5   4  24       36.78       39.21      9.95 o 
  -4   4  24        2.66       12.09      9.76 o 
  -3   4  24       41.25       49.34     11.12 o 
  -2   4  24       17.14       18.07      9.46 o 
  -1   4  24      140.52      143.70     15.35 o 
   0   4  24        0.73       -5.10     10.31 o 
   1   4  24      155.16      150.98     13.18 o 
   2   4  24       20.70       36.34     10.64 o 
   3   4  24       53.56       76.91     14.09 o 
   4   4  24        3.24        7.60     11.70 o 
   5   4  24       27.90       27.29     13.39 o 
   6   4  24       23.82       17.76     21.09 o 
  -5   5  24       15.63        8.92     11.70 o 
  -4   5  24       25.26       32.91     10.75 o 
  -3   5  24       20.09       14.23      9.99 o 
  -2   5  24       88.07      101.65     14.61 o 
  -1   5  24        4.41       11.69     11.22 o 
   0   5  24       53.41       75.03     15.77 o 
   1   5  24        5.57        0.94     10.95 o 
   2   5  24       74.16       78.41     14.50 o 
   3   5  24       22.56       25.94     11.26 o 
   4   5  24       27.56       32.94     11.56 o 
   5   5  24       10.73        1.54     15.65 o 
  -4   6  24       34.66       22.47     15.15 o 
  -3   6  24       13.58       16.10     12.62 o 
  -2   6  24       70.13       85.67     14.20 o 
  -1   6  24       28.36       59.61     18.31 o 
   0   6  24       20.18       20.74     15.79 o 
   1   6  24       26.23       35.69     17.84 o 
   2   6  24       49.62       54.90     14.47 o 
   3   6  24       13.52       20.14     11.63 o 
   4   6  24       54.58       57.41     17.22 o 
  -3   7  24       56.52       74.38     23.68 o 
  -2   7  24       26.34       38.85     25.53 o 
  -1   7  24       20.29       16.65     22.57 o 
   0   7  24        7.19        3.33     21.09 o 
   1   7  24       33.91       40.39     16.43 o 
   2   7  24       23.07       10.36     16.48 o 
   3   7  24       54.15       71.05     25.53 o 
   1   0  25       14.49       16.09     11.22 o 
   2   0  25        7.32        8.26      8.38 o 
   3   0  25      133.13      132.62     13.31 o 
   4   0  25        1.30        7.86      9.85 o 
   5   0  25       42.01       48.94     11.21 o 
   6   0  25        9.78       10.36     21.83 o 
  -6   1  25       12.69       21.46     22.94 o 
  -5   1  25       27.59       35.48     10.77 o 
  -4   1  25       10.82       15.95     10.07 o 
  -3   1  25       37.62       42.37      9.29 o 
  -2   1  25       11.79       20.80      8.85 o 
  -1   1  25       37.97       48.13     10.89 o 
   0   1  25        3.40       13.26      9.54 o 
   1   1  25       36.66       51.75     11.09 o 
   2   1  25       19.32       26.93     10.09 o 
   3   1  25       43.48       49.43     11.48 o 
   4   1  25        3.57       -2.09      9.87 o 
   5   1  25       25.59       30.19     11.07 o 
   6   1  25       24.34       25.16     23.68 o 
  -5   2  25       19.45       30.05     11.33 o 
  -4   2  25       24.12       28.90      9.55 o 
  -3   2  25       31.88       53.65      9.84 o 
  -2   2  25      110.94      104.35     12.47 o 
  -1   2  25       26.84       24.26      9.71 o 
   0   2  25      106.41      128.44     13.03 o 
   1   2  25       21.66       13.23     11.27 o 
   2   2  25      117.63      127.14     13.11 o 
   3   2  25       28.49       31.91     13.99 o 
   4   2  25       22.52       30.82     10.96 o 
   5   2  25       18.60       36.74     11.37 o 
  -5   3  25       21.04       34.12     12.74 o 
  -4   3  25       54.29       73.59     13.84 o 
  -3   3  25       39.41       56.69     10.03 o 
  -2   3  25       31.18       13.34      9.67 o 
  -1   3  25       22.85       11.86      9.70 o 
   0   3  25        8.75       13.06     11.13 o 
   1   3  25        9.20       22.72     11.76 o 
   2   3  25       45.61       32.31     10.90 o 
   3   3  25       37.04       49.17     11.13 o 
   4   3  25       56.97       64.05     11.85 o 
   5   3  25       16.05       34.30     16.48 o 
  -5   4  25       25.32       21.95     12.38 o 
  -4   4  25        9.13       13.60      9.31 o 
  -3   4  25       45.69       60.78     10.23 o 
  -2   4  25        3.56        1.28      9.47 o 
  -1   4  25       64.07       94.31     14.44 o 
   0   4  25       62.38       78.07     21.54 o 
   1   4  25       64.46       69.27     13.76 o 
   2   4  25        3.62        1.90     10.22 o 
   3   4  25       33.01       46.50     13.96 o 
   4   4  25        8.14       12.19     12.53 o 
   5   4  25       29.68       37.74     22.57 o 
  -4   5  25       30.53       17.86     12.13 o 
  -3   5  25        6.16       -3.88      9.93 o 
  -2   5  25       15.49       18.14     12.29 o 
  -1   5  25      118.83       94.92     14.82 o 
   0   5  25       25.26       16.67     12.38 o 
   1   5  25      124.16      111.55     15.79 o 
   2   5  25       12.98       21.39     13.26 o 
   3   5  25        4.11       -6.29     11.00 o 
   4   5  25       23.87       41.44     16.86 o 
  -3   6  25       41.22       27.01     21.46 o 
  -2   6  25       29.95       12.58     21.09 o 
  -1   6  25        0.33      -12.81     13.49 o 
   0   6  25       22.41       27.38     20.72 o 
   1   6  25        0.23        0.09     15.43 o 
   2   6  25       37.75       26.20     16.17 o 
   3   6  25       40.48       85.85     25.53 o 
   1   7  25        6.76       -7.77     23.31 o 
   0   0  26       86.58      135.46     18.57 o 
   1   0  26        0.83        8.15     10.08 o 
   2   0  26       10.08       15.45     10.39 o 
   3   0  26        1.93       -2.67      9.97 o 
   4   0  26        1.20        5.43     10.40 o 
   5   0  26       26.20       30.67     16.34 o 
  -5   1  26       25.22        6.71     15.27 o 
  -4   1  26       45.43       54.37     11.65 o 
  -3   1  26      107.54      125.83     15.73 o 
  -2   1  26        9.77       10.18     10.23 o 
  -1   1  26       49.35       56.84     11.61 o 
   0   1  26       27.08       48.80     12.93 o 
   1   1  26       49.93       53.58     11.31 o 
   2   1  26        7.90        4.96      9.77 o 
   3   1  26      118.64      150.01     19.55 o 
   4   1  26       44.54       54.08     12.02 o 
   5   1  26       36.07       48.25     16.05 o 
  -5   2  26       41.70       71.42     24.42 o 
  -4   2  26       33.33       48.48     10.49 o 
  -3   2  26        0.76        0.31      8.89 o 
  -2   2  26        1.48       -2.06      9.74 o 
  -1   2  26       14.95       29.47     10.64 o 
   0   2  26       11.64       31.85     10.81 o 
   1   2  26       12.24       19.83     12.17 o 
   2   2  26        0.09        0.63     10.10 o 
   3   2  26        0.19        7.63     10.55 o 
   4   2  26       31.40       40.75     11.99 o 
   5   2  26       37.00       32.93     22.57 o 
  -5   3  26        6.01       16.65     21.46 o 
  -4   3  26       27.68       33.30     12.87 o 
  -3   3  26       13.80       14.30      9.26 o 
  -2   3  26       37.54       39.84     11.00 o 
  -1   3  26       16.03       15.16     10.20 o 
   0   3  26       79.89       72.63     15.42 o 
   1   3  26       17.35       17.93     12.49 o 
   2   3  26       49.53       75.08     12.17 o 
   3   3  26       10.52        6.27     10.66 o 
   4   3  26       29.24       39.45     16.09 o 
  -4   4  26       11.09       10.45     12.06 o 
  -3   4  26        8.07        9.31     12.07 o 
  -2   4  26       47.96       76.72     14.52 o 
  -1   4  26       14.23       18.83     12.83 o 
   0   4  26        9.52        8.64     12.27 o 
   1   4  26        7.69       11.41     12.32 o 
   2   4  26       39.45       43.81     11.85 o 
   3   4  26        7.38        2.26     15.57 o 
  -2   5  26        9.27       -8.51     18.87 o 
  -1   5  26       70.09       59.58     22.57 o 
   0   5  26        0.58        5.16     14.26 o 
   1   5  26       69.77      102.87     25.53 o 
   2   5  26       12.96       16.72     16.35 o 
   3   5  26       62.72       89.18     27.38 o 
   1   0  27        3.07        6.25     10.26 o 
   2   0  27        0.83        3.58     12.18 o 
   3   0  27        8.41       11.72     14.71 o 
   4   0  27        0.79       18.87     22.20 o 
  -4   1  27        5.42       21.09     21.83 o 
  -3   1  27       42.37       67.48     14.34 o 
  -2   1  27       23.90       29.27     12.23 o 
  -1   1  27       25.81       33.69     11.22 o 
   0   1  27        5.49       11.25     10.35 o 
   1   1  27       22.90       24.50     12.13 o 
   2   1  27       24.04       36.74     13.38 o 
   3   1  27       48.08       52.77     14.03 o 
   4   1  27        3.11        8.86     15.03 o 
  -4   2  27        9.26       15.54     20.72 o 
  -3   2  27       21.28       34.30     16.08 o 
  -2   2  27       12.48       19.88     11.17 o 
  -1   2  27       52.05       58.95     12.10 o 
   0   2  27        7.99       17.30     12.56 o 
   1   2  27       44.49       57.75     14.30 o 
   2   2  27       10.13       -0.37     12.59 o 
   3   2  27       16.29       17.69     15.15 o 
   4   2  27        7.60       17.27     15.83 o 
  -3   3  27        9.68       10.75     15.31 o 
  -2   3  27        8.44       17.19     12.13 o 
  -1   3  27        8.21        3.35     14.77 o 
   0   3  27       57.08      102.04     15.67 o 
   1   3  27        6.21       11.89     15.75 o 
   2   3  27       13.18        9.25     21.09 o 
   3   3  27        6.72       19.39     20.17 o 
  -1   4  27        0.05       12.58     20.35 o 
   0   4  27        4.22       24.79     20.35 o 
   1   4  27        0.38       12.95     19.24 o 
   2   4  27       35.95       76.23     24.42 o 
   0   0  28       41.25        9.99     21.46 o 
   1   0  28       18.47       25.77     16.34 o 
   2   0  28        8.22       17.76     23.68 o 
  -2   1  28        1.08        5.84     16.35 o 
  -1   1  28       35.72       58.43     18.07 o 
   0   1  28        1.03       -7.97     15.17 o 
   1   1  28       31.96       55.51     26.27 o 
  -2   2  28       22.66       22.59     16.31 o 
  -1   2  28       13.04       29.48     16.46 o 
   0   2  28        0.37      -18.13     23.31 o 
   1   2  28       10.56       17.76     21.46 o 
                                                 
